# Supplementary material for: Genomic and Metabolic Hallmarks of SDH- and FH-deficient Renal Cell Carcinomas
Source: Eur Urol Focus. Author manuscript; Available in PMC 2022 Dec 6. (PMC9464266; doi:10.1016/j.euf.2021.12.002)
Supplement: 3 [file NIHMS1788509-supplement-3.xlsx]

## Sheet: Sheet1
ID	Treatment Line 1 Type	Treatment Line 1 Duration (Days)	Treatment Line 1 Discontinuation Reason	Treatment Line 2 Type	Treatment Line 2 Duration (Days)	Treatment Line 2 Discontinuation Reason	Treatment Line 3 Type	Treatment Line 3 Duration (Days)	Treatment Line 3 Discontinuation Reason	Treatment Line 4 Type	Treatment Line 4 Duration (Days)	Treatment Line 4 Discontinuation Reason	Treatment Line 5 Type	Treatment Line 5 Duration (Days)	Treatment Line 5 Discontinuation Reason
Patient 27	Sunitinib	122	Disease Progression	HD IL-2	30	Regimen Complete	Cabozantinib	426	Toxicity	Axitinib	85	Disease Progression	Glutaminase Inhibitor CB-839	50	Disease Progression
Patient 34	Bevacizumab + Everolimus	58	Toxicity	VEGFR TKI	25	Toxicity	Sunitinib + bcr-abl TKI	81	Disease Progression
Patient 28	Gemcitabine + Doxorubicin	31	Disease Progression
Patient 29	Cabozantinib	155	Disease Progression	Nivolumab	16	Disease Progression
