# Supplementary material for: Genomic and Metabolic Hallmarks of SDH- and FH-deficient Renal Cell Carcinomas
Source: Eur Urol Focus. Author manuscript; Available in PMC 2022 Dec 6. (PMC9464266; doi:10.1016/j.euf.2021.12.002)
Supplement: 2 [file NIHMS1788509-supplement-2.xlsx]

## Sheet: FH
Patient ID	Institution	Male/Female	SDH or FH	Race	Age at Diagnosis	Inclusion Criteria	Personal Hx of syndromic features	Family hx of syndromic features	Nephrectomy (Y or N)	Tumor Size	Extent of Disease at Initial Diagnosis of RCC	Time to Metstasis in days	Clinical Status
1	MSK	Male	FH	White	74	Genomic	No	No	Yes	4	Localized	158	Alive
2	MSK	Male	FH	White	45	Genomic	No	No	Yes	10.8	Distant Metastatic		Alive
3	MSK	Female	FH	White	48	Genomic	Uterine Fibroids	Uterine Fibroids	Yes	2.5	Localized	4134	Deceased
4	MSK	Male	FH	White	31	Genomic	No	Uterine Fibroids	Yes	10	Localized	1686	Alive
5	MSK	Male	FH	White	53	Genomic	No	No	Yes	8	Localized	1524	Deceased
6	MSK	Male	FH	White	57	Genomic	No	Uterine Fibroids, Cutaneous Leiomyomas	Yes	12	Localized	269	Deceased
7	MSK	Male	FH	White	46	Genomic	No	No	Yes	18.7	Localized	182	Deceased
8	MSK	Female	FH	Black or African American	20	IHC	Cutaneous Leiomyomas	No	No	6.5	Distant Metastatic		Deceased
9	MSK	Male	FH	White	51	Genomic	No	No	Yes	8	Distant Metastatic		Alive
10	MSK	Female	FH	White	47	Genomic	No	Uterine Fibroids	Yes	3	Localized	1270	Alive
11	MSK	Female	FH	Unknown or Refused to Answer	53	Genomic	Uterine Fibroids	Uterine Fibroids	No	5.4	Distant Metastatic		Deceased
12	MSK	Male	FH	Black or African American	47	IHC	No	No	No	14	Distant Metastatic		Deceased
13	MSK	Male	FH	Unknown or Refused to Answer	35	Genomic	No	No	Yes	3	Localized	593	Alive
14	MSK	Female	FH	Black or African American	25	Genomic	Uterine Fibroids	Uterine Fibroids	Yes	15	Localized	295	Alive
15	MSK	Female	FH	White	58	Genomic	No	Uterine Fibroids	Yes	8.4	Distant Metastatic		Deceased
16	MSK	Male	FH	Black or African American	46	IHC	No	No	Yes	15	Distant Metastatic		Deceased
17	MSK	Male	FH	Black or African American	23	Genomic	No	No	No	7.6	Distant Metastatic		Deceased
18	MSK	Male	FH	Unknown or Refused to Answer	27	Genomic	No	No	Yes	4	Distant Metastatic		Deceased
19	MSK	Female	FH	White	30	Genomic	Uterine Fibroids	No	Yes	16	Localized	421	Alive
20	MSK	Male	FH	Asian / Indian Subcontinent	41	Genomic	No	No	Yes	15.5	Localized	78	Alive
21	MSK	Male	FH	Black or African American	45	Genomic	No	Kidney cancer, Uterine Fibroids	Yes	13.6	Distant Metastatic		Deceased
22	MSK	Female	FH	White	53	Genomic	Uterine Fibroids, Cutaneous Leiomyomas	Kidney cancer	Yes	3.1	Localized		Alive
23	MSK	Male	FH	White	54	Genomic	No	Kidney cancer	Yes	7	Distant Metastatic		Alive
24	MSK	Male	FH	White	73	Genomic	No	Uterine Fibroids	Yes	16	Distant Metastatic		Alive
25	MSK	Female	FH	White	59	Genomic	Uterine Fibroids, Cutaneous Leiomyomas	No	No	7	Distant Metastatic		Alive
26	MSK	Male	SDH	White	20	Genomic	No	No	Yes	6.6	Distant Metastatic		Deceased
27	MSK	Male	SDH	White	37	Genomic	No	Kidney cancer	No	4.4	Distant Metastatic		Deceased
28	MSK	Female	SDH	White	35	Genomic	No	No	Yes	6.7	Localized	414	Deceased
29	MSK	Female	SDH	White	14	Genomic	No	No	Yes	11.1	Localized		Alive
30	MSK	Male	SDH	White	68	Genomic	Paraganglioma	Kidney cancer	Yes	8.5	Localized		Alive
31	MSK	Female	SDH	Unknown or Refused to Answer	36	Genomic	Pheochromocytoma	No	Yes	1.7	Localized		Alive
32	MSK	Male	SDH	White	55	Genomic	No	No	Yes	8.1	Localized		Alive
33	MSK	Male	SDH	White	19	Genomic	No	Kidney cancer	Yes	12	Distant Metastatic		Deceased
34	MSK	Male	SDH	White	66	Genomic	Pheochromocytoma	No	Yes	1.8	Localized		Alive
35	Outside	Male	SDH	Unknown or Refused to Answer	34	Genomic	NA	NA	Yes	5	NA		Alive
36	Outside	Female	SDH	Unknown or Refused to Answer	30	Genomic	NA	NA	Yes	9	NA		Alive
37	Outside	Female	SDH	Unknown or Refused to Answer	22	Genomic	NA	NA	Yes	10	NA		Alive
38	Outside	Male	SDH	Unknown or Refused to Answer	29	Genomic	NA	NA	Yes	8.5	NA		Alive
39	Outside	Male	SDH	Unknown or Refused to Answer	27	Genomic	NA	NA	Yes	8.2	NA		Alive
40	Outside	Male	SDH	Unknown or Refused to Answer	22	Genomic	NA	NA	Yes	10	NA		Deceased
41	Outside	Male	SDH	Unknown or Refused to Answer	32	Genomic	NA	NA	Yes	9.5	NA		NA
42	Outside	Male	SDH	Unknown or Refused to Answer	48	Genomic	NA	NA	Yes	9	NA		NA
