# Supplementary material for: Genomic and Metabolic Hallmarks of SDH- and FH-deficient Renal Cell Carcinomas
Source: Eur Urol Focus. Author manuscript; Available in PMC 2022 Dec 6. (PMC9464266; doi:10.1016/j.euf.2021.12.002)
Supplement: 6 [file NIHMS1788509-supplement-6.xlsx]

## Sheet: FH and SDH  vs CC
Metabolite	Sub Pathway	Super Pathway	SDH/FH Mean	CC Mean	Log2 Fold Change	P-Value	BH Corrected P-Value
1-linoleoyl-2-arachidonoyl-GPC (18:2/20:4n6)*	Phosphatidylcholine (PC)	Lipid	1.55926	0.844057	0.885449	0.00326797	0.0912874
1-oleoyl-2-arachidonoyl-GPE (18:1/20:4)*	Phosphatidylethanolamine (PE)	Lipid	1.1536	0.419307	1.46006	0.000343997	0.0912874
1-palmitoyl-2-arachidonoyl-GPC (16:0/20:4n6)	Phosphatidylcholine (PC)	Lipid	1.3669	0.748543	0.868751	0.00120399	0.0912874
1-palmitoyl-2-arachidonoyl-GPE (16:0/20:4)*	Phosphatidylethanolamine (PE)	Lipid	1.31536	0.419779	1.64776	0.00206398	0.0912874
1-palmitoyl-2-arachidonoyl-GPI (16:0/20:4)*	Phosphatidylinositol (PI)	Lipid	1.35742	0.646936	1.06917	0.00120399	0.0912874
1-palmitoyl-2-oleoyl-GPC (16:0/18:1)	Phosphatidylcholine (PC)	Lipid	1.1183	0.627986	0.832504	0.00206398	0.0912874
1-stearoyl-2-arachidonoyl-GPE (18:0/20:4)	Phosphatidylethanolamine (PE)	Lipid	1.25872	0.563629	1.15914	0.00326797	0.0912874
1-stearoyl-2-arachidonoyl-GPI (18:0/20:4)	Phosphatidylinositol (PI)	Lipid	1.3918	0.737393	0.916447	0.00206398	0.0912874
1-stearoyl-GPE (18:0)	Lysophospholipid	Lipid	1.6259	0.406964	1.99826	0.00326797	0.0912874
3-ureidopropionate	Pyrimidine Metabolism, Uracil containing	Nucleotide	0.28702	2.03393	-2.82505	0.00206398	0.0912874
arachidonoylcarnitine (C20:4)	Fatty Acid Metabolism(Acyl Carnitine)	Lipid	9.71252	1.02201	3.24844	0.00120399	0.0912874
dimethylarginine (SDMA + ADMA)	Urea cycle; Arginine and Proline Metabolism	Amino Acid	2.02384	0.596	1.76371	0.00120399	0.0912874
eicosapentaenoate (EPA; 20:5n3)	Polyunsaturated Fatty Acid (n3 and n6)	Lipid	2.88018	0.555571	2.37411	0.00326797	0.0912874
isobutyrylcarnitine (C4)	Leucine, Isoleucine and Valine Metabolism	Amino Acid	1.04708	0.360529	1.53819	0.00305489	0.0912874
methionine	Methionine, Cysteine, SAM and Taurine Metabolism	Amino Acid	1.38472	0.69955	0.985095	0.000343997	0.0912874
N6,N6,N6-trimethyllysine	Lysine Metabolism	Amino Acid	1.74886	0.567736	1.62312	0.00206398	0.0912874
N6-acetyllysine	Lysine Metabolism	Amino Acid	1.42354	0.583621	1.28638	0.00120399	0.0912874
N-monomethylarginine	Urea cycle; Arginine and Proline Metabolism	Amino Acid	0.74144	0.174271	2.08899	0.0033472	0.0912874
palmitoyl-arachidonoyl-glycerol (16:0/20:4) [1]*	Diacylglycerol	Lipid	1.30828	0.490371	1.41572	0.00326797	0.0912874
palmitoyl-dihomo-linolenoyl-glycerol (16:0/20:3n3 or 6) [2]*	Diacylglycerol	Lipid	1.35962	0.15325	3.14924	0.00244469	0.0912874
prolylglycine	Dipeptide	Peptide	6.572	0.265879	4.62749	0.00127081	0.0912874
pyridoxamine phosphate	Vitamin B6 Metabolism	Cofactors and Vitamins	0.98234	0.245679	1.99945	0.00224164	0.0912874
1-linoleoyl-2-arachidonoyl-GPE (18:2/20:4)*	Phosphatidylethanolamine (PE)	Lipid	1.07026	0.466364	1.19843	0.00498796	0.106885
arachidonate (20:4n6)	Polyunsaturated Fatty Acid (n3 and n6)	Lipid	1.1399	0.362914	1.65121	0.00498796	0.106885
docosahexaenoate (DHA; 22:6n3)	Polyunsaturated Fatty Acid (n3 and n6)	Lipid	1.9928	0.417521	2.25487	0.00498796	0.106885
guanine	Purine Metabolism, Guanine containing	Nucleotide	277.968	13.498	4.3641	0.00498796	0.106885
N-acetylmethionine	Methionine, Cysteine, SAM and Taurine Metabolism	Amino Acid	6.39542	1.72653	1.88916	0.00498796	0.106885
palmitoyl-docosahexaenoyl-glycerol (16:0/22:6) [1]*	Diacylglycerol	Lipid	1.58402	0.4568	1.79396	0.0047282	0.106885
S-1-pyrroline-5-carboxylate	Glutamate Metabolism	Amino Acid	2.02066	0.357914	2.49714	0.00553571	0.114532
1-oleoyl-GPE (18:1)	Lysophospholipid	Lipid	0.93298	0.341686	1.44918	0.0062196	0.124392
N1-methyladenosine	Purine Metabolism, Adenine containing	Nucleotide	0.69742	0.288136	1.27528	0.00681227	0.127481
1-palmitoyl-2-oleoyl-GPE (16:0/18:1)	Phosphatidylethanolamine (PE)	Lipid	0.97842	0.464021	1.07626	0.00722394	0.127481
fumarate	TCA Cycle	Energy	1.93496	0.871271	1.15111	0.00722394	0.127481
isoleucine	Leucine, Isoleucine and Valine Metabolism	Amino Acid	1.02538	0.851807	0.26756	0.00722394	0.127481
1-stearoyl-2-arachidonoyl-GPC (18:0/20:4)	Phosphatidylcholine (PC)	Lipid	1.5156	0.991764	0.61182	0.0103199	0.140726
deoxycarnitine	Carnitine Metabolism	Lipid	3.39682	1.45039	1.22775	0.0103199	0.140726
docosapentaenoate (n3 DPA; 22:5n3)	Polyunsaturated Fatty Acid (n3 and n6)	Lipid	5.65062	0.974336	2.53592	0.0103199	0.140726
malate	TCA Cycle	Energy	1.7882	0.891379	1.0044	0.0103199	0.140726
N-acetylalanine	Alanine and Aspartate Metabolism	Amino Acid	1.63328	0.770321	1.08424	0.0103199	0.140726
N-acetylaspartate (NAA)	Alanine and Aspartate Metabolism	Amino Acid	1.81252	0.41	2.1443	0.0103199	0.140726
palmitoyl-arachidonoyl-glycerol (16:0/20:4) [2]*	Diacylglycerol	Lipid	1.33304	0.693414	0.942931	0.0103199	0.140726
phenylalanine	Phenylalanine Metabolism	Amino Acid	1.12674	0.766321	0.556133	0.0103199	0.140726
ribose 1-phosphate	Pentose Phosphate Pathway	Carbohydrate	0.2184	0.780064	-1.83662	0.00939783	0.140726
uracil	Pyrimidine Metabolism, Uracil containing	Nucleotide	1.58132	0.904493	0.805948	0.0103199	0.140726
N-acetylasparagine	Alanine and Aspartate Metabolism	Amino Acid	0.31128	2.54454	-3.03112	0.0108615	0.14482
oleoyl ethanolamide	Endocannabinoid	Lipid	0.76776	0.3025	1.34372	0.0118696	0.154821
1-palmitoyl-2-stearoyl-GPE (16:0/18:0)*	Phosphatidylethanolamine (PE)	Lipid	1.63532	0.517071	1.66114	0.0127035	0.162172
1-palmitoyl-GPE (16:0)	Lysophospholipid	Lipid	0.85408	0.31765	1.42693	0.0139815	0.171311
ceramide (d18:1/17:0, d17:1/18:0)*	Ceramides	Lipid	2.0545	0.75165	1.45065	0.0141081	0.171311
stearoyl-arachidonoyl-glycerol (18:0/20:4) [2]*	Diacylglycerol	Lipid	1.42022	0.679264	1.06407	0.0142759	0.171311
1-palmitoyl-2-oleoyl-GPG (16:0/18:1)	Phosphatidylglycerol (PG)	Lipid	1.36612	0.5689	1.26384	0.0194358	0.204588
1-stearoyl-2-oleoyl-GPC (18:0/18:1)	Phosphatidylcholine (PC)	Lipid	1.53844	0.732129	1.0713	0.0194358	0.204588
dihomo-linolenoylcarnitine (20:3n3 or 6)*	Fatty Acid Metabolism(Acyl Carnitine)	Lipid	2.52898	1.05504	1.26125	0.0194358	0.204588
guanidinoacetate	Creatine Metabolism	Amino Acid	0.21924	0.799179	-1.86601	0.0194358	0.204588
myo-inositol	Inositol Metabolism	Lipid	1.31496	0.615029	1.09629	0.0194358	0.204588
pantothenate	Pantothenate and CoA Metabolism	Cofactors and Vitamins	1.18038	0.611107	0.949754	0.0194358	0.204588
stearoyl-arachidonoyl-glycerol (18:0/20:4) [1]*	Diacylglycerol	Lipid	1.26402	0.500643	1.33617	0.0194358	0.204588
N-acetylglutamine	Glutamate Metabolism	Amino Acid	0.79692	14.4261	-4.1781	0.020582	0.212917
coenzyme A	Pantothenate and CoA Metabolism	Cofactors and Vitamins	0.98696	0.346279	1.51106	0.0214425	0.21806
1-(1-enyl-palmitoyl)-GPC (P-16:0)*	Lysoplasmalogen	Lipid	1.3695	0.788829	0.795866	0.0227103	0.227103
1-(1-enyl-palmitoyl)-GPE (P-16:0)*	Lysoplasmalogen	Lipid	0.80768	0.4403	0.875297	0.0232528	0.228716
1-(1-enyl-palmitoyl)-2-arachidonoyl-GPE (P-16:0/20:4)*	Plasmalogen	Lipid	1.12326	0.728729	0.624238	0.0257998	0.238152
malonylcarnitine	Fatty Acid Synthesis	Lipid	2.26992	0.578057	1.97336	0.0257998	0.238152
maltose	Glycogen Metabolism	Carbohydrate	0.5496	1.26756	-1.2056	0.0257998	0.238152
N-formylmethionine	Methionine, Cysteine, SAM and Taurine Metabolism	Amino Acid	3.51754	1.14039	1.62504	0.0257998	0.238152
2-palmitoylglycerol (16:0)	Monoacylglycerol	Lipid	2.5482	0.6476	1.9763	0.0267076	0.242797
1-(1-enyl-stearoyl)-GPE (P-18:0)*	Lysoplasmalogen	Lipid	0.8394	0.508593	0.722847	0.0338837	0.257345
1-oleoyl-GPC (18:1)	Lysophospholipid	Lipid	0.92718	0.596457	0.636431	0.0338837	0.257345
1-palmitoleoyl-GPC (16:1)*	Lysophospholipid	Lipid	0.83922	0.39185	1.09875	0.0326611	0.257345
1-palmitoyl-2-stearoyl-GPC (16:0/18:0)	Phosphatidylcholine (PC)	Lipid	2.03514	1.26899	0.681444	0.0338837	0.257345
dihomo-linolenate (20:3n3 or n6)	Polyunsaturated Fatty Acid (n3 and n6)	Lipid	4.9486	1.05468	2.23022	0.0338837	0.257345
flavin adenine dinucleotide (FAD)	Riboflavin Metabolism	Cofactors and Vitamins	1.00148	0.537814	0.896954	0.0338837	0.257345
hippurate	Benzoate Metabolism	Xenobiotics	0.23792	1.50874	-2.6648	0.0338837	0.257345
mannose	Fructose, Mannose and Galactose Metabolism	Carbohydrate	1.59034	3.42099	-1.10508	0.0338837	0.257345
N-acetylvaline	Leucine, Isoleucine and Valine Metabolism	Amino Acid	0.74316	2.93202	-1.98015	0.0292942	0.257345
N-stearoyl-sphingosine (d18:1/18:0)*	Ceramides	Lipid	1.20238	0.666621	0.850953	0.0338837	0.257345
sphingomyelin (d18:1/17:0, d17:1/18:0, d19:1/16:0)	Sphingolipid Metabolism	Lipid	1.04688	0.620071	0.75559	0.0338837	0.257345
stearoyl-docosahexaenoyl-glycerol (18:0/22:6) [2]*	Diacylglycerol	Lipid	1.10934	0.599593	0.887647	0.0292942	0.257345
succinate	TCA Cycle	Energy	7.85234	3.30252	1.24955	0.0338837	0.257345
N-acetylarginine	Urea cycle; Arginine and Proline Metabolism	Amino Acid	0.54216	3.43735	-2.66451	0.0343594	0.257696
oleoylcholine	Fatty Acid Metabolism (Acyl Choline)	Lipid	1.16394	0.199843	2.54208	0.0355264	0.263159
4-hydroxyglutamate	Glutamate Metabolism	Amino Acid	0.24344	8.75614	-5.16866	0.0369099	0.265424
N-stearoyl-sphingadienine (d18:2/18:0)*	Ceramides	Lipid	1.41256	0.587229	1.26632	0.0371593	0.265424
paraxanthine	Xanthine Metabolism	Xenobiotics	0.5517	1.85876	-1.75238	0.0369099	0.265424
N-acetylleucine	Leucine, Isoleucine and Valine Metabolism	Amino Acid	0.43454	5.05468	-3.54006	0.0385639	0.272216
1-arachidonoyl-GPC (20:4n6)*	Lysophospholipid	Lipid	2.15276	0.939121	1.1968	0.0436877	0.275922
1-arachidonoyl-GPE (20:4n6)*	Lysophospholipid	Lipid	1.1358	1.06715	0.0899458	0.0436877	0.275922
1-palmitoleoyl-2-linolenoyl-GPC (16:1/18:3)*	Phosphatidylcholine (PC)	Lipid	1.1859	0.443679	1.4184	0.0407764	0.275922
1-stearoyl-GPI (18:0)	Lysophospholipid	Lipid	0.82974	0.420464	0.980676	0.0436877	0.275922
3-hydroxybutyrate (BHBA)	Ketone Bodies	Lipid	3.40286	1.59537	1.09286	0.0436877	0.275922
linoleoyl-arachidonoyl-glycerol (18:2/20:4) [1]*	Diacylglycerol	Lipid	1.69502	0.854986	0.98733	0.0436877	0.275922
malonate	Fatty Acid Synthesis	Lipid	1.08502	0.844857	0.360942	0.0436877	0.275922
myristoleoylcarnitine (C14:1)*	Fatty Acid Metabolism(Acyl Carnitine)	Lipid	4.9215	2.07856	1.24351	0.0436877	0.275922
nicotinamide	Nicotinate and Nicotinamide Metabolism	Cofactors and Vitamins	1.22776	0.834407	0.557205	0.0436877	0.275922
N-palmitoyl-sphinganine (d18:0/16:0)	Sphingolipid Metabolism	Lipid	1.12582	0.680114	0.727127	0.0436877	0.275922
1-arachidonoyl-GPI (20:4)*	Lysophospholipid	Lipid	1.44806	0.7799	0.89276	0.0557276	0.308781
1-stearoyl-2-oleoyl-GPE (18:0/18:1)	Phosphatidylethanolamine (PE)	Lipid	1.30694	0.677821	0.947216	0.0557276	0.308781
4-hydroxyhippurate	Benzoate Metabolism	Xenobiotics	0.09036	0.4715	-2.3835	0.0538857	0.308781
6-phosphogluconate	Pentose Phosphate Pathway	Carbohydrate	1.78596	1.19115	0.584345	0.0557276	0.308781
acetylcarnitine (C2)	Fatty Acid Metabolism(Acyl Carnitine)	Lipid	3.95232	2.33016	0.762273	0.0557276	0.308781
argininosuccinate	Urea cycle; Arginine and Proline Metabolism	Amino Acid	1.96196	0.637093	1.62272	0.0557276	0.308781
docosahexaenoylcarnitine (C22:6)*	Fatty Acid Metabolism(Acyl Carnitine)	Lipid	4.02028	0.828029	2.27954	0.0555178	0.308781
guanosine	Purine Metabolism, Guanine containing	Nucleotide	2.23894	1.43489	0.641873	0.0557276	0.308781
leucine	Leucine, Isoleucine and Valine Metabolism	Amino Acid	1.05314	0.814171	0.371293	0.0557276	0.308781
orotate	Pyrimidine Metabolism, Orotate containing	Nucleotide	6.98172	2.23814	1.64128	0.0557276	0.308781
palmitoylcholine	Fatty Acid Metabolism (Acyl Choline)	Lipid	0.7153	0.173907	2.04023	0.056574	0.308781
palmitoyl-docosahexaenoyl-glycerol (16:0/22:6) [2]*	Diacylglycerol	Lipid	1.46064	0.852021	0.777639	0.0566099	0.308781
S-methylcysteine	Methionine, Cysteine, SAM and Taurine Metabolism	Amino Acid	0.62318	1.23329	-0.984795	0.0557276	0.308781
theobromine	Xanthine Metabolism	Xenobiotics	0.59266	2.10511	-1.82862	0.0517659	0.308781
tyrosine	Tyrosine Metabolism	Amino Acid	1.08374	0.86275	0.329004	0.0557276	0.308781
kynurenate	Tryptophan Metabolism	Amino Acid	0.3212	0.748221	-1.21999	0.0572667	0.30955
1,2-dipalmitoyl-GPE (16:0/16:0)*	Phosphatidylethanolamine (PE)	Lipid	1.05654	0.623157	0.761679	0.0708962	0.336875
1-oleoyl-2-arachidonoyl-GPI (18:1/20:4) *	Phosphatidylinositol (PI)	Lipid	1.13458	0.7222	0.651688	0.0700034	0.336875
1-palmitoleoyl-2-linoleoyl-GPC (16:1/18:2)*	Phosphatidylcholine (PC)	Lipid	1.40228	0.929143	0.593802	0.0700034	0.336875
2-methylbutyrylcarnitine (C5)	Leucine, Isoleucine and Valine Metabolism	Amino Acid	0.89908	0.404743	1.15144	0.0713052	0.336875
choline	Phospholipid Metabolism	Lipid	1.4396	0.782593	0.879334	0.0700034	0.336875
glucose	Glycolysis, Gluconeogenesis, and Pyruvate Metabolism	Carbohydrate	0.89622	1.32419	-0.563181	0.0700034	0.336875
glycerophosphorylcholine (GPC)	Phospholipid Metabolism	Lipid	4.6415	1.84781	1.32878	0.0700034	0.336875
linoleoyl-arachidonoyl-glycerol (18:2/20:4) [2]*	Diacylglycerol	Lipid	1.81254	1.11824	0.696779	0.0700034	0.336875
N-acetylcysteine	Methionine, Cysteine, SAM and Taurine Metabolism	Amino Acid	1.26382	0.861921	0.552163	0.0700034	0.336875
N-acetylphenylalanine	Phenylalanine Metabolism	Amino Acid	0.2782	2.66958	-3.26242	0.0689969	0.336875
N-palmitoyl-sphingosine (d18:1/16:0)	Ceramides	Lipid	1.40168	0.79975	0.809536	0.0700034	0.336875
serine	Glycine, Serine and Threonine Metabolism	Amino Acid	1.03554	0.795057	0.381253	0.0700034	0.336875
threonine	Glycine, Serine and Threonine Metabolism	Amino Acid	1.05128	0.77385	0.442021	0.0700034	0.336875
trigonelline (N'-methylnicotinate)	Nicotinate and Nicotinamide Metabolism	Cofactors and Vitamins	0.32056	1.90445	-2.57071	0.0700034	0.336875
tyrosylglycine	Dipeptide	Peptide	1.94742	0.778679	1.32246	0.0708962	0.336875
valine	Leucine, Isoleucine and Valine Metabolism	Amino Acid	1.02076	0.801879	0.348188	0.0700034	0.336875
glycochenodeoxycholate	Primary Bile Acid Metabolism	Lipid	0.73858	3.23293	-2.13002	0.0739861	0.34681
isoleucylglycine	Dipeptide	Peptide	1.38548	0.399771	1.79314	0.0775711	0.360796
cytidine 3'-monophosphate (3'-CMP)	Pyrimidine Metabolism, Cytidine containing	Nucleotide	0.1226	0.355414	-1.53554	0.0790114	0.364668
1-stearoyl-2-linoleoyl-GPE (18:0/18:2)*	Phosphatidylethanolamine (PE)	Lipid	0.94106	0.526207	0.838656	0.0870313	0.370346
3-hydroxymyristate	Fatty Acid, Monohydroxy	Lipid	0.6685	1.13894	-0.768687	0.0870313	0.370346
4-cholesten-3-one	Sterol	Lipid	1.34004	12.2678	-3.19453	0.0870313	0.370346
adrenate (22:4n6)	Polyunsaturated Fatty Acid (n3 and n6)	Lipid	3.71316	1.12471	1.72309	0.0862023	0.370346
glycerophosphoethanolamine	Phospholipid Metabolism	Lipid	2.06452	0.940286	1.13464	0.0870313	0.370346
glycerophosphoglycerol	Glycerolipid Metabolism	Lipid	1.6303	1.36134	0.260107	0.0870313	0.370346
lysine	Lysine Metabolism	Amino Acid	1.09524	0.853607	0.359603	0.0870313	0.370346
maltotriose	Glycogen Metabolism	Carbohydrate	0.6764	1.25301	-0.889446	0.0870313	0.370346
margarate (17:0)	Long Chain Fatty Acid	Lipid	1.95188	1.31184	0.573277	0.0870313	0.370346
N-palmitoyl-heptadecasphingosine (d17:1/16:0)*	Sphingolipid Metabolism	Lipid	1.20234	0.730414	0.719058	0.0870313	0.370346
phenylalanylglycine	Dipeptide	Peptide	3.07132	0.583714	2.39552	0.0839896	0.370346
anserine	Dipeptide Derivative	Peptide	0.50918	0.208421	1.28867	0.0887803	0.375128
1-linoleoyl-GPC (18:2)	Lysophospholipid	Lipid	1.35754	1.29599	0.0669369	0.106811	0.386064
1-linoleoyl-GPE (18:2)*	Lysophospholipid	Lipid	0.75412	0.424521	0.828957	0.10504	0.386064
1-palmitoyl-GPC (16:0)	Lysophospholipid	Lipid	0.95694	0.603293	0.66557	0.106811	0.386064
2-palmitoyl-GPC (16:0)*	Lysophospholipid	Lipid	0.7876	0.517664	0.605446	0.104582	0.386064
5-acetylamino-6-amino-3-methyluracil	Xanthine Metabolism	Xenobiotics	0.21942	0.756043	-1.78477	0.0985728	0.386064
7-alpha-hydroxy-3-oxo-4-cholestenoate (7-Hoca)	Sterol	Lipid	1.37598	4.86679	-1.82251	0.106811	0.386064
carnosine	Histidine Metabolism	Amino Acid	0.78332	0.239579	1.7091	0.0966115	0.386064
carotene diol (2)	Food Component/Plant	Xenobiotics	1.05384	2.24013	-1.08793	0.0954731	0.386064
dimethylglycine	Glycine, Serine and Threonine Metabolism	Amino Acid	1.06918	1.45061	-0.440152	0.106811	0.386064
glutathione, reduced (GSH)	Glutathione Metabolism	Amino Acid	28.5184	29.5757	-0.0525179	0.103665	0.386064
hypoxanthine	Purine Metabolism, (Hypo)Xanthine/Inosine containing	Nucleotide	0.99966	0.747793	0.418799	0.106811	0.386064
isovalerylglycine	Leucine, Isoleucine and Valine Metabolism	Amino Acid	0.1588	0.458221	-1.52883	0.103714	0.386064
laurylcarnitine (C12)	Fatty Acid Metabolism(Acyl Carnitine)	Lipid	4.78864	2.23789	1.09748	0.106811	0.386064
lidocaine	Drug	Xenobiotics	2.68092	0.994186	1.43114	0.102136	0.386064
N-acetyl-aspartyl-glutamate (NAAG)	Glutamate Metabolism	Amino Acid	0.33294	0.0696643	2.25677	0.0966115	0.386064
N-acetylserine	Glycine, Serine and Threonine Metabolism	Amino Acid	0.9804	0.73515	0.415332	0.106811	0.386064
N-methyl-GABA	Glutamate Metabolism	Amino Acid	0.77348	1.96974	-1.34857	0.0954731	0.386064
N-palmitoyl-sphingadienine (d18:2/16:0)*	Sphingolipid Metabolism	Lipid	1.21524	0.787893	0.62517	0.106811	0.386064
N-trimethyl 5-aminovalerate	Lysine Metabolism	Amino Acid	2.30422	1.30941	0.815365	0.106811	0.386064
proline	Urea cycle; Arginine and Proline Metabolism	Amino Acid	1.01418	0.818957	0.308454	0.106811	0.386064
quinate	Food Component/Plant	Xenobiotics	0.35278	2.01048	-2.5107	0.104582	0.386064
spermidine	Polyamine Metabolism	Amino Acid	2.7439	1.38981	0.981343	0.106811	0.386064
spermine	Polyamine Metabolism	Amino Acid	8.16028	0.728079	3.48645	0.102136	0.386064
stearidonate (18:4n3)	Polyunsaturated Fatty Acid (n3 and n6)	Lipid	2.07188	1.08069	0.938993	0.106318	0.386064
1-dihomo-linolenylglycerol (20:3)	Monoacylglycerol	Lipid	3.59862	0.480514	2.90479	0.110174	0.395835
carboxyethyl-GABA	Glutamate Metabolism	Amino Acid	0.26062	0.684893	-1.39393	0.120733	0.431191
1-(1-enyl-palmitoyl)-2-arachidonoyl-GPC (P-16:0/20:4)*	Plasmalogen	Lipid	2.65728	1.42962	0.894317	0.129859	0.432863
10-nonadecenoate (19:1n9)	Long Chain Fatty Acid	Lipid	2.63706	1.75196	0.589957	0.129859	0.432863
1-oleoyl-2-linoleoyl-GPE (18:1/18:2)*	Phosphatidylethanolamine (PE)	Lipid	0.86936	0.44585	0.963395	0.129859	0.432863
1-palmitoyl-2-linoleoyl-GPE (16:0/18:2)	Phosphatidylethanolamine (PE)	Lipid	0.7878	0.484879	0.700206	0.129859	0.432863
1-palmitoyl-GPG (16:0)*	Lysophospholipid	Lipid	1.0799	0.457743	1.23829	0.125945	0.432863
5-methyluridine (ribothymidine)	Pyrimidine Metabolism, Uracil containing	Nucleotide	0.44732	0.3228	0.470667	0.1298	0.432863
aconitate [cis or trans]	TCA Cycle	Energy	0.53576	0.880086	-0.716057	0.129859	0.432863
arabonate/xylonate	Pentose Metabolism	Carbohydrate	0.69202	1.95513	-1.49838	0.129859	0.432863
beta-citrylglutamate	Glutamate Metabolism	Amino Acid	0.9841	1.8104	-0.879432	0.129859	0.432863
linoleoyl ethanolamide	Endocannabinoid	Lipid	0.49794	0.353314	0.49502	0.1298	0.432863
maleate	Fatty Acid, Dicarboxylate	Lipid	3.49188	0.942186	1.88992	0.129859	0.432863
maltotetraose	Glycogen Metabolism	Carbohydrate	1.03624	2.02654	-0.967657	0.129859	0.432863
3-hydroxyoctanoate	Fatty Acid, Monohydroxy	Lipid	0.60328	1.6032	-1.41005	0.13835	0.453608
gamma-carboxyglutamate	Glutamate Metabolism	Amino Acid	0.35162	0.794164	-1.17542	0.13835	0.453608
pyridoxate	Vitamin B6 Metabolism	Cofactors and Vitamins	0.32948	0.689436	-1.06523	0.13835	0.453608
caprate (10:0)	Medium Chain Fatty Acid	Lipid	1.5538	0.777029	0.999761	0.141123	0.460184
1,2-dipalmitoyl-GPC (16:0/16:0)	Phosphatidylcholine (PC)	Lipid	1.57022	1.16605	0.429337	0.156003	0.463375
1-methylimidazoleacetate	Histidine Metabolism	Amino Acid	0.3014	0.750986	-1.31711	0.151102	0.463375
1-oleoyl-GPS (18:1)	Lysophospholipid	Lipid	1.2391	0.580743	1.09332	0.156003	0.463375
1-palmitoyl-2-palmitoleoyl-GPC (16:0/16:1)*	Phosphatidylcholine (PC)	Lipid	1.74834	1.26536	0.466433	0.156003	0.463375
2-hydroxypalmitate	Fatty Acid, Monohydroxy	Lipid	0.86622	1.98669	-1.19756	0.156003	0.463375
adenosine 3'-monophosphate (3'-AMP)	Purine Metabolism, Adenine containing	Nucleotide	2.00182	0.695407	1.52538	0.156003	0.463375
3-hydroxybutyrylcarnitine (1)	Fatty Acid Metabolism(Acyl Carnitine)	Lipid	2.81596	1.89841	0.568832	0.156003	0.463375
ceramide (d18:1/14:0, d16:1/16:0)*	Ceramides	Lipid	1.108	0.726143	0.609633	0.156003	0.463375
citrulline	Urea cycle; Arginine and Proline Metabolism	Amino Acid	1.90178	1.11131	0.775083	0.156003	0.463375
cysteine	Methionine, Cysteine, SAM and Taurine Metabolism	Amino Acid	3.26586	1.51304	1.11002	0.156003	0.463375
ergothioneine	Food Component/Plant	Xenobiotics	2.80434	4.35865	-0.63622	0.156003	0.463375
N-ethylglycinexylidide	Drug	Xenobiotics	2.06176	0.7644	1.43148	0.147679	0.463375
nicotinamide ribonucleotide (NMN)	Nicotinate and Nicotinamide Metabolism	Cofactors and Vitamins	0.25618	1.56175	-2.60793	0.148854	0.463375
oleoyl-arachidonoyl-glycerol (18:1/20:4) [2]*	Diacylglycerol	Lipid	1.6776	1.30083	0.366968	0.156003	0.463375
phosphate	Oxidative Phosphorylation	Energy	0.9748	0.785757	0.311023	0.156003	0.463375
piperine	Food Component/Plant	Xenobiotics	0.47786	0.928436	-0.958214	0.151102	0.463375
pyridoxal	Vitamin B6 Metabolism	Cofactors and Vitamins	0.60162	0.427264	0.493724	0.155838	0.463375
stearoyl ethanolamide	Endocannabinoid	Lipid	0.92848	0.828664	0.164083	0.156003	0.463375
behenoyl dihydrosphingomyelin (d18:0/22:0)*	Sphingolipid Metabolism	Lipid	0.46042	0.7194	-0.643844	0.164729	0.472908
flavin mononucleotide (FMN)	Riboflavin Metabolism	Cofactors and Vitamins	0.67534	0.278864	1.27605	0.163058	0.472908
methylmalonate (MMA)	Fatty Acid Metabolism (also BCAA Metabolism)	Lipid	0.91724	1.47597	-0.686294	0.164729	0.472908
N6-carbamoylthreonyladenosine	Purine Metabolism, Adenine containing	Nucleotide	0.3858	0.306914	0.330017	0.160713	0.472908
N-acetyl-glucosamine 1-phosphate	Aminosugar Metabolism	Carbohydrate	1.47488	3.38153	-1.19708	0.164729	0.472908
O-methylcatechol sulfate	Benzoate Metabolism	Xenobiotics	0.3181	1.73982	-2.45139	0.164136	0.472908
phosphopantetheine	Pantothenate and CoA Metabolism	Cofactors and Vitamins	0.54248	0.152029	1.83523	0.164136	0.472908
1-(1-enyl-stearoyl)-2-arachidonoyl-GPE (P-18:0/20:4)*	Plasmalogen	Lipid	1.72314	1.31074	0.394663	0.179263	0.495658
1-palmitoylglycerol (16:0)	Monoacylglycerol	Lipid	1.65532	0.629693	1.39439	0.178073	0.495658
adenosine 2'-monophosphate (2'-AMP)	Purine Metabolism, Adenine containing	Nucleotide	2.12854	1.08761	0.968697	0.179263	0.495658
docosatrienoate (22:3n3)	Polyunsaturated Fatty Acid (n3 and n6)	Lipid	8.83626	1.59166	2.47291	0.17869	0.495658
gamma-glutamylphenylalanine	Gamma-glutamyl Amino Acid	Peptide	1.21184	0.728221	0.73475	0.175618	0.495658
pseudoephedrine	Drug	Xenobiotics	0.17072	0.767457	-2.16845	0.178073	0.495658
ribulose/xylulose 5-phosphate	Pentose Phosphate Pathway	Carbohydrate	1.41688	2.29066	-0.693044	0.175618	0.495658
thiamin (Vitamin B1)	Thiamine Metabolism	Cofactors and Vitamins	1.30068	0.911757	0.512545	0.177541	0.495658
2-linoleoylglycerol (18:2)	Monoacylglycerol	Lipid	2.40168	0.748136	1.68267	0.181194	0.498699
1-stearoyl-2-arachidonoyl-GPS (18:0/20:4)	Phosphatidylserine (PS)	Lipid	0.95646	0.7453	0.359883	0.185931	0.500261
glycerate	Glycolysis, Gluconeogenesis, and Pyruvate Metabolism	Carbohydrate	0.76176	1.08726	-0.513285	0.185931	0.500261
histidine	Histidine Metabolism	Amino Acid	1.06244	0.884886	0.263818	0.185931	0.500261
linolenate [alpha or gamma; (18:3n3 or 6)]	Polyunsaturated Fatty Acid (n3 and n6)	Lipid	2.44362	1.64084	0.574583	0.185931	0.500261
N1-Methyl-2-pyridone-5-carboxamide	Nicotinate and Nicotinamide Metabolism	Cofactors and Vitamins	0.83818	2.09902	-1.32438	0.185931	0.500261
4-acetamidophenol	Drug	Xenobiotics	0.35834	0.889014	-1.31088	0.192961	0.514562
catechol sulfate	Benzoate Metabolism	Xenobiotics	0.47508	2.02512	-2.09177	0.192961	0.514562
1-linoleoylglycerol (18:2)	Monoacylglycerol	Lipid	2.07606	0.674943	1.62101	0.197664	0.524772
indoleacetate	Tryptophan Metabolism	Amino Acid	0.47772	0.707843	-0.567264	0.204264	0.539905
1-palmitoyl-GPI (16:0)	Lysophospholipid	Lipid	0.49148	0.314829	0.642566	0.21055	0.553235
palmitoyl-palmitoyl-glycerol (16:0/16:0) [1]*	Diacylglycerol	Lipid	1.50584	1.06246	0.503154	0.211151	0.553235
1-(1-enyl-palmitoyl)-2-palmitoleoyl-GPC (P-16:0/16:1)*	Plasmalogen	Lipid	3.03962	5.83774	-0.94152	0.219298	0.555185
2-hydroxyglutarate	Fatty Acid, Dicarboxylate	Lipid	4.2267	5.43464	-0.362654	0.219298	0.555185
homoarginine	Urea cycle; Arginine and Proline Metabolism	Amino Acid	1.18488	2.98151	-1.3313	0.219298	0.555185
mannitol/sorbitol	Fructose, Mannose and Galactose Metabolism	Carbohydrate	0.85902	1.44733	-0.752629	0.219298	0.555185
myristoylcarnitine (C14)	Fatty Acid Metabolism(Acyl Carnitine)	Lipid	3.23166	1.85636	0.799796	0.219298	0.555185
palmitate (16:0)	Long Chain Fatty Acid	Lipid	1.47526	1.09001	0.436632	0.219298	0.555185
pentadecanoylcarnitine (C15)*	Fatty Acid Metabolism(Acyl Carnitine)	Lipid	2.38224	1.62091	0.555511	0.219298	0.555185
tryptophan betaine	Tryptophan Metabolism	Amino Acid	3.47116	6.45823	-0.895721	0.219298	0.555185
1-(1-enyl-palmitoyl)-2-linoleoyl-GPE (P-16:0/18:2)*	Plasmalogen	Lipid	1.06172	0.867664	0.291194	0.228553	0.571383
adenosine 3',5'-diphosphate	Purine Metabolism, Adenine containing	Nucleotide	1.22104	0.612486	0.995362	0.226709	0.571383
docosapentaenoate (n6 DPA; 22:5n6)	Polyunsaturated Fatty Acid (n3 and n6)	Lipid	1.43938	0.576079	1.32111	0.228553	0.571383
1-(1-enyl-palmitoyl)-2-oleoyl-GPE (P-16:0/18:1)*	Plasmalogen	Lipid	0.84604	0.647336	0.386212	0.256622	0.585449
1-stearoyl-GPC (18:0)	Lysophospholipid	Lipid	1.04732	0.723914	0.532812	0.256622	0.585449
1-stearoyl-GPS (18:0)*	Lysophospholipid	Lipid	0.60002	0.408636	0.554195	0.256622	0.585449
2'-deoxyguanosine	Purine Metabolism, Guanine containing	Nucleotide	3.55798	1.76226	1.01363	0.245079	0.585449
3-aminoisobutyrate	Pyrimidine Metabolism, Thymine containing	Nucleotide	1.43154	5.64756	-1.98006	0.246953	0.585449
3-hydroxy-3-methylglutarate	Mevalonate Metabolism	Lipid	5.13502	1.01749	2.33536	0.256622	0.585449
3-hydroxydecanoate	Fatty Acid, Monohydroxy	Lipid	0.79286	1.28809	-0.700099	0.256622	0.585449
4-guanidinobutanoate	Guanidino and Acetamido Metabolism	Amino Acid	0.64482	1.04281	-0.693504	0.256622	0.585449
5-methylthioadenosine (MTA)	Polyamine Metabolism	Amino Acid	0.84626	2.85331	-1.75347	0.246953	0.585449
acetylphosphate	Oxidative Phosphorylation	Energy	1.17052	1.57706	-0.430092	0.256622	0.585449
adrenoylcarnitine (C22:4)*	Fatty Acid Metabolism(Acyl Carnitine)	Lipid	5.30234	1.25483	2.07914	0.256622	0.585449
arabitol/xylitol	Pentose Metabolism	Carbohydrate	1.11532	0.757736	0.557691	0.256622	0.585449
behenate (22:0)*	Long Chain Fatty Acid	Lipid	3.21046	2.27773	0.495184	0.256622	0.585449
cytidine 5'-monophosphate (5'-CMP)	Pyrimidine Metabolism, Cytidine containing	Nucleotide	1.53826	2.8457	-0.887484	0.256622	0.585449
creatinine	Creatine Metabolism	Amino Acid	0.92624	0.960514	-0.052421	0.256622	0.585449
linolenoylcarnitine (C18:3)*	Fatty Acid Metabolism(Acyl Carnitine)	Lipid	4.52222	1.45401	1.637	0.24633	0.585449
N-acetylneuraminate	Aminosugar Metabolism	Carbohydrate	1.89366	4.16926	-1.13861	0.256622	0.585449
N-acetylthreonine	Glycine, Serine and Threonine Metabolism	Amino Acid	0.97278	0.778036	0.322277	0.256622	0.585449
nonadecanoate (19:0)	Long Chain Fatty Acid	Lipid	2.2459	1.82084	0.302687	0.256622	0.585449
retinol (Vitamin A)	Vitamin A Metabolism	Cofactors and Vitamins	0.51136	0.643786	-0.332241	0.256622	0.585449
sphingomyelin (d18:2/23:1)*	Sphingolipid Metabolism	Lipid	0.75208	0.574229	0.389261	0.246953	0.585449
stearate (18:0)	Long Chain Fatty Acid	Lipid	1.33334	1.06414	0.325353	0.256622	0.585449
ximenoylcarnitine (C26:1)*	Fatty Acid Metabolism(Acyl Carnitine)	Lipid	1.97032	1.08506	0.860649	0.24633	0.585449
p-cresol-glucuronide*	Tyrosine Metabolism	Amino Acid	0.34174	0.6744	-0.980705	0.259133	0.58894
glycerophosphoserine*	Phospholipid Metabolism	Lipid	0.56782	0.835121	-0.556552	0.26447	0.598799
5-hydroxylysine	Lysine Metabolism	Amino Acid	0.56776	0.438736	0.371929	0.2749	0.620075
1-linoleoyl-GPG (18:2)*	Lysophospholipid	Lipid	1.3283	1.43613	-0.112604	0.297558	0.626437
1-myristoylglycerol (14:0)	Monoacylglycerol	Lipid	2.29088	0.816907	1.48766	0.293188	0.626437
2-oleoylglycerol (18:1)	Monoacylglycerol	Lipid	2.28122	0.532457	2.09907	0.293188	0.626437
5-dodecenoate (12:1n7)	Medium Chain Fatty Acid	Lipid	2.23094	0.815557	1.45179	0.297558	0.626437
adenosine	Purine Metabolism, Adenine containing	Nucleotide	0.98264	1.58223	-0.687223	0.297558	0.626437
carotene diol (3)	Food Component/Plant	Xenobiotics	0.72698	1.76846	-1.2825	0.282752	0.626437
glycerol	Glycerolipid Metabolism	Lipid	1.38314	1.34783	0.0373102	0.297558	0.626437
linoleate (18:2n6)	Polyunsaturated Fatty Acid (n3 and n6)	Lipid	1.66484	1.01686	0.711256	0.297558	0.626437
N-acetyltaurine	Methionine, Cysteine, SAM and Taurine Metabolism	Amino Acid	1.5429	0.912564	0.757646	0.297558	0.626437
oleate/vaccenate (18:1)	Long Chain Fatty Acid	Lipid	1.50116	1.18259	0.344124	0.297558	0.626437
palmitoyl-linoleoyl-glycerol (16:0/18:2) [1]*	Diacylglycerol	Lipid	1.36324	1.08475	0.329677	0.297558	0.626437
phosphoethanolamine	Phospholipid Metabolism	Lipid	1.05682	0.796764	0.407505	0.297558	0.626437
riboflavin (Vitamin B2)	Riboflavin Metabolism	Cofactors and Vitamins	0.91236	0.805321	0.180038	0.297558	0.626437
sedoheptulose-7-phosphate	Pentose Phosphate Pathway	Carbohydrate	1.31686	1.72361	-0.388329	0.297558	0.626437
sphingadienine*	Sphingolipid Metabolism	Lipid	3.60194	2.47509	0.541296	0.297558	0.626437
sphingomyelin (d18:0/18:0, d19:0/17:0)*	Sphingolipid Metabolism	Lipid	0.47316	0.351093	0.430475	0.279509	0.626437
sphingosine	Sphingolipid Metabolism	Lipid	2.66952	2.25352	0.244399	0.297558	0.626437
thioproline	Chemical	Xenobiotics	1.4115	1.06885	0.40117	0.297558	0.626437
tricosanoyl sphingomyelin (d18:1/23:0)*	Sphingolipid Metabolism	Lipid	0.98492	0.784779	0.327721	0.297558	0.626437
N2-methylguanosine	Purine Metabolism, Guanine containing	Nucleotide	0.52214	0.336629	0.633279	0.300947	0.631357
3-hydroxyisobutyrate	Leucine, Isoleucine and Valine Metabolism	Amino Acid	0.84808	0.677471	0.32404	0.304089	0.633518
N-alpha-acetylornithine	Urea cycle; Arginine and Proline Metabolism	Amino Acid	0.20466	2.5415	-3.63438	0.304089	0.633518
glutarylcarnitine (C5-DC)	Lysine Metabolism	Amino Acid	0.1306	0.488886	-1.90434	0.30954	0.642644
1-linoleoyl-2-linolenoyl-GPC (18:2/18:3)*	Phosphatidylcholine (PC)	Lipid	1.19304	0.950836	0.327374	0.330783	0.646455
1-palmitoyl-2-linoleoyl-GPC (16:0/18:2)	Phosphatidylcholine (PC)	Lipid	0.95166	0.809329	0.233721	0.342621	0.646455
1-palmitoyl-2-oleoyl-GPS (16:0/18:1)	Phosphatidylserine (PS)	Lipid	0.81446	0.56285	0.533093	0.342621	0.646455
2'-deoxyinosine	Purine Metabolism, (Hypo)Xanthine/Inosine containing	Nucleotide	3.0954	1.40523	1.13932	0.328865	0.646455
2'-deoxyuridine	Pyrimidine Metabolism, Uracil containing	Nucleotide	0.64252	0.519636	0.306241	0.318811	0.646455
2-stearoyl-GPE (18:0)*	Lysophospholipid	Lipid	0.56294	0.212671	1.40435	0.312479	0.646455
3-methylhistidine	Histidine Metabolism	Amino Acid	0.53384	2.32749	-2.12429	0.330783	0.646455
3-phosphoglycerate	Glycolysis, Gluconeogenesis, and Pyruvate Metabolism	Carbohydrate	0.92578	1.52722	-0.722168	0.342621	0.646455
4-acetaminophen sulfate	Drug	Xenobiotics	0.42636	0.896943	-1.07294	0.330145	0.646455
arachidate (20:0)	Long Chain Fatty Acid	Lipid	2.5142	2.30389	0.126026	0.342621	0.646455
butyrylcarnitine (C4)	Fatty Acid Metabolism (also BCAA Metabolism)	Lipid	2.89198	2.06865	0.483368	0.342621	0.646455
dihomo-linoleate (20:2n6)	Polyunsaturated Fatty Acid (n3 and n6)	Lipid	7.06908	2.0022	1.81994	0.342621	0.646455
ethylmalonate	Leucine, Isoleucine and Valine Metabolism	Amino Acid	1.44304	0.717193	1.00868	0.342621	0.646455
gamma-glutamylleucine	Gamma-glutamyl Amino Acid	Peptide	1.467	1.02358	0.519247	0.342621	0.646455
glycerophosphoinositol*	Phospholipid Metabolism	Lipid	1.81348	1.20666	0.587745	0.342621	0.646455
glycosyl-N-stearoyl-sphingosine (d18:1/18:0)	Ceramides	Lipid	1.53594	1.86674	-0.281396	0.330783	0.646455
guanidinosuccinate	Guanidino and Acetamido Metabolism	Amino Acid	0.44864	0.747143	-0.735826	0.342621	0.646455
homocitrulline	Urea cycle; Arginine and Proline Metabolism	Amino Acid	2.24728	1.02829	1.12794	0.330145	0.646455
hypotaurine	Methionine, Cysteine, SAM and Taurine Metabolism	Amino Acid	3.52358	2.20969	0.673201	0.342621	0.646455
methionine sulfone	Methionine, Cysteine, SAM and Taurine Metabolism	Amino Acid	0.83414	1.11394	-0.417314	0.336081	0.646455
methionine sulfoxide	Methionine, Cysteine, SAM and Taurine Metabolism	Amino Acid	0.8397	1.19839	-0.513155	0.342621	0.646455
15-methylpalmitate	Fatty Acid, Branched	Lipid	2.39874	2.45069	-0.0309087	0.342621	0.646455
N-acetylhistidine	Histidine Metabolism	Amino Acid	0.47714	2.17237	-2.18679	0.326715	0.646455
oxalate (ethanedioate)	Ascorbate and Aldarate Metabolism	Cofactors and Vitamins	0.84078	0.986457	-0.230528	0.342621	0.646455
palmitoleoylcarnitine (C16:1)*	Fatty Acid Metabolism(Acyl Carnitine)	Lipid	3.31536	2.34436	0.499969	0.342621	0.646455
phenylacetylglutamine	Acetylated Peptides	Peptide	0.40458	0.910164	-1.1697	0.342621	0.646455
sphingomyelin (d18:1/19:0, d19:1/18:0)*	Sphingolipid Metabolism	Lipid	0.81334	0.701029	0.214385	0.342621	0.646455
theophylline	Xanthine Metabolism	Xenobiotics	0.77988	1.12146	-0.52406	0.318811	0.646455
uridine 3'-monophosphate (3'-UMP)	Pyrimidine Metabolism, Uracil containing	Nucleotide	2.12536	0.767079	1.47026	0.318811	0.646455
sebacate (decanedioate)	Fatty Acid, Dicarboxylate	Lipid	0.61542	0.771079	-0.325307	0.347029	0.652719
gamma-glutamylglycine	Gamma-glutamyl Amino Acid	Peptide	5.11394	1.82756	1.48452	0.352206	0.658804
N-methylglutamate	Glutamate Metabolism	Amino Acid	0.3581	0.954607	-1.41454	0.35246	0.658804
biliverdin	Hemoglobin and Porphyrin Metabolism	Cofactors and Vitamins	1.91782	3.88637	-1.01896	0.354328	0.660239
6-hydroxyindole sulfate	Chemical	Xenobiotics	0.3178	0.54225	-0.770839	0.363234	0.674738
1-(1-enyl-stearoyl)-2-oleoyl-GPE (P-18:0/18:1)	Plasmalogen	Lipid	1.32896	1.1216	0.244739	0.391297	0.684484
3-hydroxylaurate	Fatty Acid, Monohydroxy	Lipid	0.79222	1.21859	-0.621235	0.391297	0.684484
4-imidazoleacetate	Histidine Metabolism	Amino Acid	5.66082	1.61114	1.81293	0.391297	0.684484
alpha-ketoglutarate	TCA Cycle	Energy	1.15722	1.53621	-0.40871	0.391297	0.684484
cytidine 5'-monophospho-N-acetylneuraminic acid	Nucleotide Sugar	Carbohydrate	1.38654	2.47811	-0.837749	0.391297	0.684484
glucose 1-phosphate	Glycolysis, Gluconeogenesis, and Pyruvate Metabolism	Carbohydrate	2.51576	2.89713	-0.203629	0.377014	0.684484
glutamate, gamma-methyl ester	Glutamate Metabolism	Amino Acid	1.16704	0.869143	0.425189	0.391297	0.684484
glycerol 3-phosphate	Glycerolipid Metabolism	Lipid	0.58324	0.826779	-0.503411	0.391297	0.684484
glycosyl-N-palmitoyl-sphingosine (d18:1/16:0)	Ceramides	Lipid	1.6564	1.5186	0.125309	0.391297	0.684484
lactosyl-N-palmitoyl-sphingosine (d18:1/16:0)	Ceramides	Lipid	0.99744	0.777629	0.359149	0.391297	0.684484
linoleoylcarnitine (C18:2)*	Fatty Acid Metabolism(Acyl Carnitine)	Lipid	2.30664	1.90566	0.275504	0.391297	0.684484
palmitoyl-linoleoyl-glycerol (16:0/18:2) [2]*	Diacylglycerol	Lipid	1.18882	0.989243	0.265134	0.391297	0.684484
palmitoyl-oleoyl-glycerol (16:0/18:1) [1]*	Diacylglycerol	Lipid	1.28788	1.13833	0.178081	0.391297	0.684484
palmitoyl-oleoyl-glycerol (16:0/18:1) [2]*	Diacylglycerol	Lipid	1.31844	1.10971	0.248644	0.391297	0.684484
propionylcarnitine (C3)	Fatty Acid Metabolism (also BCAA Metabolism)	Lipid	1.29588	1.25591	0.0451941	0.391297	0.684484
pyruvate	Glycolysis, Gluconeogenesis, and Pyruvate Metabolism	Carbohydrate	1.10184	1.09524	0.00867335	0.391297	0.684484
ribonate	Pentose Metabolism	Carbohydrate	0.96472	1.57742	-0.709386	0.391297	0.684484
saccharopine	Lysine Metabolism	Amino Acid	4.61862	6.69751	-0.536164	0.374892	0.684484
sphingomyelin (d18:1/20:1, d18:2/20:0)*	Sphingolipid Metabolism	Lipid	0.56898	0.8901	-0.645589	0.391297	0.684484
sphingomyelin (d18:2/14:0, d18:1/14:1)*	Sphingolipid Metabolism	Lipid	0.99948	0.780393	0.356977	0.378905	0.684484
lactosyl-N-behenoyl-sphingosine (d18:1/22:0)*	Sphingolipid Metabolism	Lipid	1.2608	0.417779	1.59353	0.394806	0.688616
guanosine 3'-monophosphate (3'-GMP)	Purine Metabolism, Guanine containing	Nucleotide	0.9792	0.352543	1.4738	0.397368	0.691075
delta-tocopherol	Tocopherol Metabolism	Cofactors and Vitamins	3.37488	1.85954	0.859894	0.404504	0.693054
heptadecasphingosine (d17:1)	Sphingolipid Metabolism	Lipid	2.4041	2.11916	0.182001	0.402639	0.693054
indole-3-carboxylic acid	Tryptophan Metabolism	Amino Acid	0.5496	0.454036	0.275576	0.403127	0.693054
methylsuccinate	Leucine, Isoleucine and Valine Metabolism	Amino Acid	0.94284	0.731836	0.365493	0.404504	0.693054
N6-succinyladenosine	Purine Metabolism, Adenine containing	Nucleotide	6.64858	1.15804	2.52137	0.402639	0.693054
N-acetylputrescine	Polyamine Metabolism	Amino Acid	1.32842	0.608043	1.12747	0.405436	0.693054
2-hydroxyacetaminophen sulfate*	Drug	Xenobiotics	0.32794	0.699371	-1.09263	0.419656	0.715323
1,5-anhydroglucitol (1,5-AG)	Glycolysis, Gluconeogenesis, and Pyruvate Metabolism	Carbohydrate	1.47414	1.01523	0.538069	0.443928	0.717944
1-linoleoyl-GPS (18:2)*	Lysophospholipid	Lipid	1.43234	1.27856	0.163857	0.430503	0.717944
1-stearoyl-2-oleoyl-GPS (18:0/18:1)	Phosphatidylserine (PS)	Lipid	0.93914	0.747536	0.329198	0.443928	0.717944
adenine	Purine Metabolism, Adenine containing	Nucleotide	0.6389	1.5884	-1.31391	0.443928	0.717944
asparagine	Alanine and Aspartate Metabolism	Amino Acid	0.97544	0.883129	0.14343	0.443928	0.717944
erythronate*	Aminosugar Metabolism	Carbohydrate	1.05362	1.32769	-0.333559	0.443928	0.717944
glutarate (pentanedioate)	Fatty Acid, Dicarboxylate	Lipid	0.84412	1.32332	-0.648644	0.443928	0.717944
glycine	Glycine, Serine and Threonine Metabolism	Amino Acid	1.13114	0.930079	0.282353	0.443928	0.717944
hexanoylcarnitine (C6)	Fatty Acid Metabolism(Acyl Carnitine)	Lipid	3.7109	2.13375	0.798378	0.443928	0.717944
lignoceroylcarnitine (C24)*	Fatty Acid Metabolism(Acyl Carnitine)	Lipid	2.95996	1.65908	0.835195	0.443928	0.717944
margaroylcarnitine*	Fatty Acid Metabolism(Acyl Carnitine)	Lipid	1.78266	1.37823	0.371216	0.443928	0.717944
N-behenoyl-sphingadienine (d18:2/22:0)*	Sphingolipid Metabolism	Lipid	1.03768	1.57682	-0.603658	0.443928	0.717944
palmitoyl-palmitoyl-glycerol (16:0/16:0) [2]*	Diacylglycerol	Lipid	1.5526	1.17572	0.40114	0.443928	0.717944
phosphoenolpyruvate (PEP)	Glycolysis, Gluconeogenesis, and Pyruvate Metabolism	Carbohydrate	0.8497	1.12979	-0.411033	0.443928	0.717944
pterin	Pterin Metabolism	Cofactors and Vitamins	0.45722	0.423714	0.109797	0.439557	0.717944
pyroglutamine*	Glutamate Metabolism	Amino Acid	2.13452	1.67141	0.352842	0.443928	0.717944
sphingomyelin (d17:1/16:0, d18:1/15:0, d16:1/17:0)*	Sphingolipid Metabolism	Lipid	0.8897	0.762936	0.221757	0.443928	0.717944
sphingomyelin (d18:1/25:0, d19:0/24:1, d20:1/23:0, d19:1/24:0)*	Sphingolipid Metabolism	Lipid	0.54428	0.795807	-0.54807	0.430503	0.717944
xanthine	Purine Metabolism, (Hypo)Xanthine/Inosine containing	Nucleotide	0.58006	0.755786	-0.381775	0.443928	0.717944
epiandrosterone sulfate	Androgenic Steroids	Lipid	0.9142	0.753529	0.278848	0.470631	0.759082
1-(1-enyl-palmitoyl)-2-oleoyl-GPC (P-16:0/18:1)*	Plasmalogen	Lipid	1.45912	1.18854	0.295913	0.499828	0.765043
1,2-dilinoleoyl-GPE (18:2/18:2)*	Phosphatidylethanolamine (PE)	Lipid	0.80946	0.6294	0.362983	0.499828	0.765043
1-oleoylglycerol (18:1)	Monoacylglycerol	Lipid	1.65138	0.429136	1.94417	0.476418	0.765043
1-stearoyl-2-linoleoyl-GPC (18:0/18:2)*	Phosphatidylcholine (PC)	Lipid	1.1227	1.00016	0.166746	0.499828	0.765043
3-methyl-2-oxobutyrate	Leucine, Isoleucine and Valine Metabolism	Amino Acid	1.35468	0.612086	1.14615	0.480638	0.765043
alpha-tocopherol	Tocopherol Metabolism	Cofactors and Vitamins	2.68334	2.43222	0.141755	0.499828	0.765043
behenoylcarnitine (C22)*	Fatty Acid Metabolism(Acyl Carnitine)	Lipid	4.48952	1.71788	1.38593	0.499828	0.765043
ceramide (d16:1/24:1, d18:1/22:1)*	Ceramides	Lipid	0.7457	0.938329	-0.331498	0.486688	0.765043
cysteinylglycine	Glutathione Metabolism	Amino Acid	1.92252	1.25298	0.617637	0.486688	0.765043
cystine	Methionine, Cysteine, SAM and Taurine Metabolism	Amino Acid	0.83424	1.05303	-0.33601	0.499828	0.765043
docosadienoate (22:2n6)	Polyunsaturated Fatty Acid (n3 and n6)	Lipid	5.0884	2.1739	1.22693	0.499828	0.765043
ethanolamine	Phospholipid Metabolism	Lipid	0.5236	0.400929	0.38512	0.486688	0.765043
gamma-glutamyl-epsilon-lysine	Gamma-glutamyl Amino Acid	Peptide	1.49826	1.21228	0.305567	0.499828	0.765043
glucose 6-phosphate	Glycolysis, Gluconeogenesis, and Pyruvate Metabolism	Carbohydrate	3.23002	3.13375	0.043653	0.485533	0.765043
mannose-6-phosphate	Fructose, Mannose and Galactose Metabolism	Carbohydrate	2.09676	2.29784	-0.132114	0.485533	0.765043
N('1)-acetylspermidine	Polyamine Metabolism	Amino Acid	5.60266	2.3133	1.27616	0.499828	0.765043
N-stearoyltaurine	Endocannabinoid	Lipid	0.8053	1.41071	-0.808828	0.483592	0.765043
choline phosphate	Phospholipid Metabolism	Lipid	1.49776	1.14271	0.390342	0.499828	0.765043
sphingomyelin (d18:1/18:1, d18:2/18:0)	Sphingolipid Metabolism	Lipid	0.98836	0.728893	0.43933	0.499828	0.765043
taurine	Methionine, Cysteine, SAM and Taurine Metabolism	Amino Acid	1.38668	1.04463	0.408645	0.499828	0.765043
1-(1-enyl-oleoyl)-GPE (P-18:1)*	Lysoplasmalogen	Lipid	0.65888	0.539121	0.289405	0.547143	0.775066
1-(1-enyl-palmitoyl)-2-linoleoyl-GPC (P-16:0/18:2)*	Plasmalogen	Lipid	1.82044	1.70127	0.0976739	0.55934	0.775066
12-HHTrE	Eicosanoid	Lipid	1.6577	1.74159	-0.0712185	0.545551	0.775066
1-linoleoyl-GPI (18:2)*	Lysophospholipid	Lipid	0.86238	0.914157	-0.0841185	0.543763	0.775066
1-methylhistidine	Histidine Metabolism	Amino Acid	0.53426	0.936107	-0.809132	0.55934	0.775066
1-methylnicotinamide	Nicotinate and Nicotinamide Metabolism	Cofactors and Vitamins	2.2335	2.99819	-0.424787	0.55934	0.775066
1-palmitoyl-GPS (16:0)*	Lysophospholipid	Lipid	0.04512	0.0457143	-0.018878	0.556318	0.775066
1-stearoyl-2-oleoyl-GPG (18:0/18:1)	Phosphatidylglycerol (PG)	Lipid	1.51536	1.3171	0.202296	0.55934	0.775066
2-aminoadipate	Lysine Metabolism	Amino Acid	2.0578	3.46401	-0.751342	0.55934	0.775066
3-(4-hydroxyphenyl)lactate	Tyrosine Metabolism	Amino Acid	1.63144	2.14753	-0.396531	0.55934	0.775066
ascorbate (Vitamin C)	Ascorbate and Aldarate Metabolism	Cofactors and Vitamins	1.6804	1.33268	0.334476	0.547143	0.775066
aspartate	Alanine and Aspartate Metabolism	Amino Acid	0.83684	0.738636	0.180089	0.55934	0.775066
behenoyl sphingomyelin (d18:1/22:0)*	Sphingolipid Metabolism	Lipid	0.78752	0.792564	-0.0092114	0.55934	0.775066
beta-alanine	Pyrimidine Metabolism, Uracil containing	Nucleotide	2.56436	4.27536	-0.737446	0.55934	0.775066
cystathionine	Methionine, Cysteine, SAM and Taurine Metabolism	Amino Acid	0.68256	1.10672	-0.697264	0.546614	0.775066
cytidine	Pyrimidine Metabolism, Cytidine containing	Nucleotide	1.6126	4.52965	-1.49001	0.55934	0.775066
dehydroascorbate	Ascorbate and Aldarate Metabolism	Cofactors and Vitamins	1.58408	1.25094	0.340638	0.547143	0.775066
deoxycholate	Secondary Bile Acid Metabolism	Lipid	0.77124	1.5966	-1.04975	0.537148	0.775066
diacylglycerol (14:0/18:1, 16:0/16:1) [1]*	Diacylglycerol	Lipid	2.0108	1.38348	0.539469	0.546614	0.775066
diacylglycerol (14:0/18:1, 16:0/16:1) [2]*	Diacylglycerol	Lipid	2.10654	1.42376	0.565165	0.55934	0.775066
diacylglycerol (16:1/18:2 [2], 16:0/18:3 [1])*	Diacylglycerol	Lipid	2.50984	1.78801	0.489243	0.55934	0.775066
ectoine	Chemical	Xenobiotics	0.603	1.28071	-1.08672	0.537148	0.775066
erucoylcarnitine (C22:1)*	Fatty Acid Metabolism(Acyl Carnitine)	Lipid	3.12594	1.25028	1.32204	0.55934	0.775066
fructose	Fructose, Mannose and Galactose Metabolism	Carbohydrate	1.61722	2.26456	-0.485718	0.55934	0.775066
gamma-glutamylalanine	Gamma-glutamyl Amino Acid	Peptide	7.59268	10.7913	-0.507184	0.55934	0.775066
gamma-glutamyl-alpha-lysine	Gamma-glutamyl Amino Acid	Peptide	1.63026	1.14794	0.50606	0.55934	0.775066
gamma-glutamylisoleucine*	Gamma-glutamyl Amino Acid	Peptide	0.39806	0.320007	0.314882	0.515231	0.775066
gamma-glutamylvaline	Gamma-glutamyl Amino Acid	Peptide	0.85194	0.627321	0.441547	0.543763	0.775066
gulonate*	Ascorbate and Aldarate Metabolism	Cofactors and Vitamins	1.0043	0.714314	0.491559	0.55934	0.775066
N-acetylglutamate	Glutamate Metabolism	Amino Acid	0.64082	1.40916	-1.13684	0.55934	0.775066
nervonate (24:1n9)*	Long Chain Fatty Acid	Lipid	3.03212	2.18732	0.471162	0.55934	0.775066
nervonoylcarnitine (C24:1)*	Fatty Acid Metabolism(Acyl Carnitine)	Lipid	3.57548	1.21546	1.55664	0.55934	0.775066
octanoylcarnitine (C8)	Fatty Acid Metabolism(Acyl Carnitine)	Lipid	6.42232	2.37967	1.43233	0.55934	0.775066
palmitoyl ethanolamide	Endocannabinoid	Lipid	0.91442	0.804764	0.184291	0.516753	0.775066
phenol sulfate	Tyrosine Metabolism	Amino Acid	1.65794	1.562	0.0859973	0.55934	0.775066
sphingomyelin (d18:1/22:1, d18:2/22:0, d16:1/24:1)*	Sphingolipid Metabolism	Lipid	0.60278	0.909757	-0.59385	0.55934	0.775066
sphingomyelin (d18:2/21:0, d16:2/23:0)*	Sphingolipid Metabolism	Lipid	0.801	0.940929	-0.232283	0.55934	0.775066
suberate (octanedioate)	Fatty Acid, Dicarboxylate	Lipid	0.53524	0.7104	-0.408446	0.537117	0.775066
tartronate (hydroxymalonate)	Bacterial/Fungal	Xenobiotics	1.08022	1.39573	-0.369693	0.546614	0.775066
tetracosadienoylcarnitine (C24:2)*	Fatty Acid Metabolism(Acyl Carnitine)	Lipid	2.53456	1.07164	1.24191	0.55934	0.775066
valylglycine	Dipeptide	Peptide	1.55384	0.351836	2.14286	0.521001	0.775066
sphingomyelin (d18:0/20:0, d16:0/22:0)*	Sphingolipid Metabolism	Lipid	0.47008	0.387814	0.27754	0.563829	0.777696
UDP-N-acetylglucosamine/galactosamine	Nucleotide Sugar	Carbohydrate	1.96464	1.38837	0.500871	0.563829	0.777696
hexanoylglutamine	Fatty Acid Metabolism (Acyl Glutamine)	Lipid	0.19464	0.484279	-1.31503	0.570834	0.785552
uridine 2'-monophosphate (2'-UMP)*	Pyrimidine Metabolism, Uracil containing	Nucleotide	0.6629	0.327857	1.01572	0.572604	0.786184
4-acetamidophenylglucuronide	Drug	Xenobiotics	0.4439	0.891207	-1.00553	0.576882	0.78845
glycosyl ceramide (d18:2/24:1, d18:1/24:2)*	Ceramides	Lipid	1.64174	1.58221	0.0532807	0.576882	0.78845
1-(1-enyl-stearoyl)-2-linoleoyl-GPE (P-18:0/18:2)*	Plasmalogen	Lipid	1.31806	1.21276	0.120125	0.621603	0.812553
4-methylcatechol sulfate	Benzoate Metabolism	Xenobiotics	1.08022	2.33602	-1.11273	0.610455	0.812553
5-(galactosylhydroxy)-L-lysine	Lysine Metabolism	Amino Acid	1.5701	1.34509	0.223158	0.621603	0.812553
allantoin	Purine Metabolism, (Hypo)Xanthine/Inosine containing	Nucleotide	0.58406	0.954214	-0.708197	0.59676	0.812553
beta-guanidinopropanoate	Food Component/Plant	Xenobiotics	1.35418	2.77742	-1.03633	0.621603	0.812553
carnitine	Carnitine Metabolism	Lipid	1.67884	1.54123	0.123384	0.621603	0.812553
carotene diol (1)	Food Component/Plant	Xenobiotics	1.76796	2.63334	-0.574806	0.621603	0.812553
dihomo-linoleoylcarnitine (C20:2)*	Fatty Acid Metabolism(Acyl Carnitine)	Lipid	1.7136	2.08959	-0.286191	0.621603	0.812553
gamma-aminobutyrate (GABA)	Glutamate Metabolism	Amino Acid	0.8851	1.05639	-0.255224	0.621603	0.812553
imidazole lactate	Histidine Metabolism	Amino Acid	0.79692	1.10421	-0.470513	0.621603	0.812553
indolelactate	Tryptophan Metabolism	Amino Acid	1.20668	1.58001	-0.388888	0.621603	0.812553
inosine	Purine Metabolism, (Hypo)Xanthine/Inosine containing	Nucleotide	1.21558	1.44794	-0.252353	0.621603	0.812553
myristoyl dihydrosphingomyelin (d18:0/14:0)*	Sphingolipid Metabolism	Lipid	0.7139	0.642171	0.152764	0.607443	0.812553
oleoyl-linoleoyl-glycerol (18:1/18:2) [1]	Diacylglycerol	Lipid	2.28012	2.29736	-0.0108654	0.621603	0.812553
phytosphingosine	Sphingolipid Metabolism	Lipid	0.73164	1.09622	-0.583333	0.609984	0.812553
pro-hydroxy-pro	Urea cycle; Arginine and Proline Metabolism	Amino Acid	0.4497	0.553521	-0.299676	0.609984	0.812553
ribitol	Pentose Metabolism	Carbohydrate	1.72054	1.64411	0.0655571	0.610455	0.812553
sphingomyelin (d18:1/22:2, d18:2/22:1, d16:1/24:2)*	Sphingolipid Metabolism	Lipid	0.62718	0.776557	-0.308213	0.610455	0.812553
tryptophan	Tryptophan Metabolism	Amino Acid	0.8802	0.804136	0.130392	0.621603	0.812553
urate	Purine Metabolism, (Hypo)Xanthine/Inosine containing	Nucleotide	0.90684	1.21939	-0.427243	0.621603	0.812553
cefazolin	Drug	Xenobiotics	0.63492	0.502121	0.338539	0.638224	0.832465
methyl glucopyranoside (alpha + beta)	Food Component/Plant	Xenobiotics	2.41806	1.84076	0.393551	0.643283	0.837245
1-oleoyl-GPG (18:1)*	Lysophospholipid	Lipid	1.25858	1.76873	-0.490916	0.686791	0.858488
1-stearoyl-2-oleoyl-GPI (18:0/18:1)*	Phosphatidylinositol (PI)	Lipid	0.45254	0.566714	-0.324576	0.676823	0.858488
2-hydroxybutyrate/2-hydroxyisobutyrate	Glutathione Metabolism	Amino Acid	1.59738	1.40869	0.181358	0.686791	0.858488
3-indoxyl sulfate	Tryptophan Metabolism	Amino Acid	0.91462	1.32897	-0.539066	0.686791	0.858488
acisoga	Polyamine Metabolism	Amino Acid	0.97208	1.05334	-0.115818	0.686791	0.858488
azelate (nonanedioate)	Fatty Acid, Dicarboxylate	Lipid	0.51734	0.740914	-0.518194	0.665108	0.858488
betaine	Glycine, Serine and Threonine Metabolism	Amino Acid	1.2933	1.05409	0.295055	0.686791	0.858488
bilirubin (Z,Z)	Hemoglobin and Porphyrin Metabolism	Cofactors and Vitamins	1.22654	2.34714	-0.936311	0.686791	0.858488
eicosenoate (20:1)	Long Chain Fatty Acid	Lipid	6.46338	5.46058	0.243235	0.686791	0.858488
gluconate	Food Component/Plant	Xenobiotics	0.86088	1.7663	-1.03685	0.686791	0.858488
N2,N2-dimethylguanosine	Purine Metabolism, Guanine containing	Nucleotide	0.1731	0.244243	-0.496711	0.668747	0.858488
N-acetylglucosamine/N-acetylgalactosamine	Aminosugar Metabolism	Carbohydrate	0.72222	0.717286	0.00989047	0.686791	0.858488
rocuronium	Drug	Xenobiotics	0.68074	0.9902	-0.540616	0.675612	0.858488
sphingomyelin (d18:1/20:0, d16:1/22:0)*	Sphingolipid Metabolism	Lipid	0.74918	0.763136	-0.0266273	0.686791	0.858488
sphingomyelin (d18:2/24:1, d18:1/24:2)*	Sphingolipid Metabolism	Lipid	0.76602	0.660714	0.213356	0.686791	0.858488
stachydrine	Food Component/Plant	Xenobiotics	1.30926	2.2889	-0.805903	0.686791	0.858488
stearoyl-linoleoyl-glycerol (18:0/18:2) [2]*	Diacylglycerol	Lipid	1.436	1.48604	-0.04942	0.686791	0.858488
vecuronium	Drug	Xenobiotics	0.58006	0.625886	-0.109697	0.672174	0.858488
xanthosine	Purine Metabolism, (Hypo)Xanthine/Inosine containing	Nucleotide	0.63576	0.758529	-0.254721	0.686791	0.858488
1-oleoyl-2-linoleoyl-GPC (18:1/18:2)*	Phosphatidylcholine (PC)	Lipid	0.98846	0.966836	0.0319118	0.75387	0.883441
1-stearoyl-2-linoleoyl-GPI (18:0/18:2)	Phosphatidylinositol (PI)	Lipid	0.81786	0.919821	-0.1695	0.75387	0.883441
3-hydroxybutyrylcarnitine (2)	Fatty Acid Metabolism(Acyl Carnitine)	Lipid	5.46276	5.50215	-0.0103654	0.75387	0.883441
5-oxoproline	Glutathione Metabolism	Amino Acid	0.89626	0.986457	-0.138339	0.75387	0.883441
alanine	Alanine and Aspartate Metabolism	Amino Acid	0.95694	1.07101	-0.162477	0.75387	0.883441
adenosine 5'-monophosphate (AMP)	Purine Metabolism, Adenine containing	Nucleotide	4.79446	12.1088	-1.33662	0.745479	0.883441
androstenediol (3beta,17beta) monosulfate (1)	Androgenic Steroids	Lipid	0.51414	0.5869	-0.190953	0.731923	0.883441
arachidoylcarnitine (C20)*	Fatty Acid Metabolism(Acyl Carnitine)	Lipid	2.90016	1.38763	1.06351	0.75387	0.883441
arginine	Urea cycle; Arginine and Proline Metabolism	Amino Acid	1.01628	0.972693	0.0632417	0.75387	0.883441
beta-hydroxyisovalerate	Leucine, Isoleucine and Valine Metabolism	Amino Acid	1.17032	0.759164	0.624419	0.75387	0.883441
bilirubin (E,E)*	Hemoglobin and Porphyrin Metabolism	Cofactors and Vitamins	1.63962	2.59725	-0.663623	0.711017	0.883441
ceramide (d18:1/20:0, d16:1/22:0, d20:1/18:0)*	Ceramides	Lipid	1.13884	1.00932	0.174179	0.75387	0.883441
C-glycosyltryptophan	Tryptophan Metabolism	Amino Acid	0.92302	1.10865	-0.26437	0.75387	0.883441
cholesterol	Sterol	Lipid	1.17848	0.989914	0.251552	0.75387	0.883441
dihydroxyacetone phosphate (DHAP)	Glycolysis, Gluconeogenesis, and Pyruvate Metabolism	Carbohydrate	1.55354	1.48591	0.0642085	0.745802	0.883441
heme	Hemoglobin and Porphyrin Metabolism	Cofactors and Vitamins	0.99884	1.34915	-0.433725	0.75387	0.883441
trans-4-hydroxyproline	Urea cycle; Arginine and Proline Metabolism	Amino Acid	0.99232	1.12227	-0.177544	0.75387	0.883441
kynurenine	Tryptophan Metabolism	Amino Acid	6.02904	4.48279	0.42753	0.75387	0.883441
lactosyl-N-nervonoyl-sphingosine (d18:1/24:1)*	Ceramides	Lipid	0.80258	0.613336	0.387968	0.74373	0.883441
lanthionine	Chemical	Xenobiotics	1.45456	1.22151	0.251921	0.745479	0.883441
lignoceroyl sphingomyelin (d18:1/24:0)	Sphingolipid Metabolism	Lipid	0.78888	0.761143	0.0516386	0.75387	0.883441
nicotinamide riboside	Nicotinate and Nicotinamide Metabolism	Cofactors and Vitamins	3.75622	1.99036	0.916249	0.736359	0.883441
oleoylcarnitine (C18:1)	Fatty Acid Metabolism(Acyl Carnitine)	Lipid	2.522	2.36015	0.0956897	0.75387	0.883441
oleoyl-oleoyl-glycerol (18:1/18:1) [1]*	Diacylglycerol	Lipid	2.0811	1.82131	0.192366	0.75387	0.883441
palmitoylcarnitine (C16)	Fatty Acid Metabolism(Acyl Carnitine)	Lipid	1.99826	1.52274	0.392079	0.75387	0.883441
phenol red	Chemical	Xenobiotics	1.11796	0.904679	0.305391	0.75387	0.883441
ribose	Pentose Metabolism	Carbohydrate	1.05928	0.867371	0.288362	0.75387	0.883441
sphingomyelin (d18:1/21:0, d17:1/22:0, d16:1/23:0)*	Sphingolipid Metabolism	Lipid	0.87842	1.20399	-0.454835	0.75387	0.883441
sphingomyelin (d18:1/24:1, d18:2/24:0)*	Sphingolipid Metabolism	Lipid	0.73102	0.715571	0.0308151	0.75387	0.883441
sphingomyelin (d18:2/23:0, d18:1/23:1, d17:1/24:1)*	Sphingolipid Metabolism	Lipid	0.80176	0.886529	-0.144997	0.75387	0.883441
sphingomyelin (d18:2/24:2)*	Sphingolipid Metabolism	Lipid	0.71396	0.744514	-0.0604563	0.75387	0.883441
stearoyl sphingomyelin (d18:1/18:0)	Sphingolipid Metabolism	Lipid	0.82472	0.798379	0.0468314	0.75387	0.883441
dodecanedioate	Fatty Acid, Dicarboxylate	Lipid	0.60344	0.704979	-0.224369	0.763926	0.893481
1,2,3-benzenetriol sulfate (2)	Chemical	Xenobiotics	0.71496	0.616393	0.214012	0.772902	0.90222
1-stearoyl-GPG (18:0)	Lysophospholipid	Lipid	0.34756	0.375364	-0.111029	0.779067	0.90765
androsterone sulfate	Androgenic Steroids	Lipid	1.86338	1.32556	0.491315	0.781114	0.908272
1-palmitoyl-2-oleoyl-GPI (16:0/18:1)*	Phosphatidylinositol (PI)	Lipid	0.56588	0.636736	-0.170199	0.816882	0.916156
2-aminobutyrate	Glutathione Metabolism	Amino Acid	1.24348	1.36952	-0.139289	0.823013	0.916156
3-hydroxyhexanoate	Fatty Acid, Monohydroxy	Lipid	0.75508	0.95495	-0.338796	0.815364	0.916156
3-hydroxyhippurate	Benzoate Metabolism	Xenobiotics	0.25842	1.97952	-2.93736	0.796679	0.916156
7-methylguanine	Purine Metabolism, Guanine containing	Nucleotide	0.68482	0.668079	0.0357071	0.823013	0.916156
argininate*	Urea cycle; Arginine and Proline Metabolism	Amino Acid	1.9332	1.85755	0.0575899	0.816882	0.916156
cerotoylcarnitine (C26)*	Fatty Acid Metabolism(Acyl Carnitine)	Lipid	0.75528	0.766786	-0.0218119	0.814137	0.916156
creatine	Creatine Metabolism	Amino Acid	1.27896	1.42847	-0.159501	0.823013	0.916156
decanoylcarnitine (C10)	Fatty Acid Metabolism(Acyl Carnitine)	Lipid	4.90426	1.57051	1.6428	0.823013	0.916156
docosatrienoylcarnitine (C22:3)*	Fatty Acid Metabolism(Acyl Carnitine)	Lipid	1.3597	1.12182	0.277445	0.823013	0.916156
lactate	Glycolysis, Gluconeogenesis, and Pyruvate Metabolism	Carbohydrate	1.46116	1.48047	-0.0189425	0.823013	0.916156
methylphosphate	Purine and Pyrimidine Metabolism	Nucleotide	0.73512	0.914686	-0.315296	0.823013	0.916156
N-acetylglucosaminylasparagine	Aminosugar Metabolism	Carbohydrate	0.91038	0.95925	-0.075438	0.815364	0.916156
N-acetylglycine	Glycine, Serine and Threonine Metabolism	Amino Acid	1.43	1.28376	0.155643	0.823013	0.916156
nicotinamide adenine dinucleotide (NAD+)	Nicotinate and Nicotinamide Metabolism	Cofactors and Vitamins	0.87114	1.53881	-0.820843	0.816645	0.916156
N-delta-acetylornithine	Urea cycle; Arginine and Proline Metabolism	Amino Acid	2.09872	1.7035	0.301008	0.823013	0.916156
oleoyl-linoleoyl-glycerol (18:1/18:2) [2]	Diacylglycerol	Lipid	1.87972	2.01024	-0.096852	0.823013	0.916156
O-sulfo-L-tyrosine	Chemical	Xenobiotics	0.69608	0.834243	-0.261214	0.823013	0.916156
palmitoyl dihydrosphingomyelin (d18:0/16:0)*	Sphingolipid Metabolism	Lipid	0.9051	0.678793	0.415106	0.823013	0.916156
palmitoyl sphingomyelin (d18:1/16:0)	Sphingolipid Metabolism	Lipid	0.81484	0.7433	0.132572	0.823013	0.916156
p-cresol sulfate	Benzoate Metabolism	Xenobiotics	1.2701	1.45385	-0.194936	0.823013	0.916156
pregnen-diol disulfate C21H34O8S2*	Progestin Steroids	Lipid	0.7162	0.785429	-0.133118	0.812379	0.916156
quinolinate	Nicotinate and Nicotinamide Metabolism	Cofactors and Vitamins	1.85322	2.10331	-0.18263	0.816882	0.916156
3-methylglutaconate	Leucine, Isoleucine and Valine Metabolism	Amino Acid	0.44506	0.407	0.128971	0.841309	0.934788
3-carboxy-4-methyl-5-propyl-2-furanpropanoate (CMPF)	Fatty Acid, Dicarboxylate	Lipid	1.44224	1.54249	-0.0969525	0.852781	0.944321
gamma-glutamylglutamine	Gamma-glutamyl Amino Acid	Peptide	8.81152	14.7315	-0.741439	0.853037	0.944321
N-acetylcarnosine	Dipeptide Derivative	Peptide	0.19796	0.232936	-0.234723	0.857817	0.947864
13-HODE + 9-HODE	Fatty Acid, Monohydroxy	Lipid	0.89208	1.50999	-0.75929	0.893189	0.951889
1-oleoyl-GPI (18:1)*	Lysophospholipid	Lipid	0.2888	0.294221	-0.0268316	0.888575	0.951889
1-stearoyl-2-linoleoyl-GPS (18:0/18:2)	Phosphatidylserine (PS)	Lipid	0.95328	0.873936	0.125373	0.893189	0.951889
2,3-diphosphoglycerate	Glycolysis, Gluconeogenesis, and Pyruvate Metabolism	Carbohydrate	1.20822	0.786764	0.61888	0.888575	0.951889
4-acetamidobenzoate	Chemical	Xenobiotics	1.08446	1.02582	0.0801972	0.893189	0.951889
androstenediol (3beta,17beta) disulfate (1)	Androgenic Steroids	Lipid	1.7258	1.79159	-0.0539775	0.889502	0.951889
citrate	TCA Cycle	Energy	1.25754	1.93465	-0.621468	0.893189	0.951889
cortisone	Corticosteroids	Lipid	0.7725	0.272093	1.50544	0.883278	0.951889
docosadienoylcarnitine (C22:2)*	Fatty Acid Metabolism(Acyl Carnitine)	Lipid	1.98456	1.16266	0.771393	0.893189	0.951889
eicosenoylcarnitine (C20:1)*	Fatty Acid Metabolism(Acyl Carnitine)	Lipid	1.8755	1.63881	0.194629	0.893189	0.951889
gamma-glutamylglutamate	Gamma-glutamyl Amino Acid	Peptide	5.93378	4.02283	0.560741	0.893189	0.951889
glutamate	Glutamate Metabolism	Amino Acid	1.27664	1.29772	-0.023629	0.893189	0.951889
hexadecasphingosine (d16:1)*	Sphingolipid Metabolism	Lipid	1.6371	3.64016	-1.15286	0.893189	0.951889
fructose 1,6-diphosphate/glucose 1,6-diphosphate/myo-inositol diphosphates	Glycolysis, Gluconeogenesis, and Pyruvate Metabolism	Carbohydrate	5.46408	5.72673	-0.0677326	0.893189	0.951889
ornithine	Urea cycle; Arginine and Proline Metabolism	Amino Acid	1.02708	0.898279	0.193314	0.893189	0.951889
S-adenosylhomocysteine (SAH)	Methionine, Cysteine, SAM and Taurine Metabolism	Amino Acid	1.53872	1.68812	-0.133688	0.893189	0.951889
sphinganine	Sphingolipid Metabolism	Lipid	2.05826	3.41975	-0.732466	0.893189	0.951889
sphingomyelin (d18:2/16:0, d18:1/16:1)*	Sphingolipid Metabolism	Lipid	0.9037	0.771857	0.22751	0.893189	0.951889
stearoylcarnitine (C18)	Fatty Acid Metabolism(Acyl Carnitine)	Lipid	1.63542	1.31032	0.31974	0.893189	0.951889
succinylcarnitine (C4-DC)	TCA Cycle	Energy	3.73056	1.65445	1.17304	0.889502	0.951889
N1-methylinosine	Purine Metabolism, (Hypo)Xanthine/Inosine containing	Nucleotide	0.24498	0.323871	-0.402757	0.914815	0.973208
erythritol	Food Component/Plant	Xenobiotics	2.5729	2.82571	-0.135217	0.925911	0.983268
1-(1-enyl-oleoyl)-2-linoleoyl-GPE (P-18:1/18:2)*	Lysoplasmalogen	Lipid	1.46112	1.88809	-0.369855	0.964396	0.994223
1-(1-enyl-palmitoyl)-2-palmitoyl-GPC (P-16:0/16:0)*	Plasmalogen	Lipid	2.4608	2.57367	-0.0647005	0.964396	0.994223
17-methylstearate	Fatty Acid, Branched	Lipid	1.79768	2.02229	-0.169856	0.964396	0.994223
3-sulfo-L-alanine	Methionine, Cysteine, SAM and Taurine Metabolism	Amino Acid	0.80308	0.863964	-0.105428	0.963013	0.994223
5-aminovalerate	Lysine Metabolism	Amino Acid	1.37576	1.37171	0.00425631	0.963013	0.994223
alpha-hydroxyisovalerate	Leucine, Isoleucine and Valine Metabolism	Amino Acid	1.76606	1.48686	0.248261	0.964396	0.994223
ceramide (d18:2/24:1, d18:1/24:2)*	Ceramides	Lipid	0.94906	0.890536	0.0918258	0.964396	0.994223
dehydroisoandrosterone sulfate (DHEA-S)	Androgenic Steroids	Lipid	1.09454	1.40291	-0.358095	0.964396	0.994223
glutamine	Glutamate Metabolism	Amino Acid	1.24122	1.47628	-0.250206	0.964396	0.994223
oleoyl-oleoyl-glycerol (18:1/18:1) [2]*	Diacylglycerol	Lipid	2.37766	2.1514	0.144267	0.964396	0.994223
orotidine	Pyrimidine Metabolism, Orotate containing	Nucleotide	2.55314	1.10384	1.20975	0.962499	0.994223
palmitoyl-linolenoyl-glycerol (16:0/18:3) [2]*	Diacylglycerol	Lipid	1.43134	1.56935	-0.132801	0.962137	0.994223
pipecolate	Lysine Metabolism	Amino Acid	2.60592	1.68589	0.62828	0.964396	0.994223
sphingomyelin (d18:2/18:1)*	Sphingolipid Metabolism	Lipid	0.63036	0.646714	-0.0369525	0.958904	0.994223
tetradecanedioate	Fatty Acid, Dicarboxylate	Lipid	0.93688	0.88665	0.0794996	0.964396	0.994223
threonate	Ascorbate and Aldarate Metabolism	Cofactors and Vitamins	1.509	1.31925	0.193875	0.964396	0.994223
uridine	Pyrimidine Metabolism, Uracil containing	Nucleotide	0.97458	0.873371	0.158185	0.964396	0.994223
1,2-dilinoleoyl-GPC (18:2/18:2)	Phosphatidylcholine (PC)	Lipid	1.1819	1.20721	-0.0305653	1	1
2-methylcitrate/homocitrate	TCA Cycle	Energy	0.43028	0.502293	-0.223253	1	1
adipate	Fatty Acid, Dicarboxylate	Lipid	0.4008	0.436014	-0.121493	1	1
androstenediol (3beta,17beta) disulfate (2)	Androgenic Steroids	Lipid	0.81712	0.625821	0.384797	1	1
cysteine sulfinic acid	Methionine, Cysteine, SAM and Taurine Metabolism	Amino Acid	0.9394	1.41234	-0.588279	1	1
erucate (22:1n9)	Long Chain Fatty Acid	Lipid	3.87982	4.08839	-0.0755441	1	1
gamma-tocopherol/beta-tocopherol	Tocopherol Metabolism	Cofactors and Vitamins	2.87914	3.23308	-0.167271	1	1
glucuronate	Aminosugar Metabolism	Carbohydrate	0.8674	0.635286	0.449292	1	1
linoleoyl-linolenoyl-glycerol (18:2/18:3) [2]*	Diacylglycerol	Lipid	1.80516	1.49156	0.275307	1	1
methyl-4-hydroxybenzoate sulfate	Benzoate Metabolism	Xenobiotics	0.66626	0.914307	-0.456594	1	1
N-acetylglucosamine 6-phosphate	Aminosugar Metabolism	Carbohydrate	1.38856	1.15809	0.261839	1	1
N-methylproline	Urea cycle; Arginine and Proline Metabolism	Amino Acid	0.72784	1.12996	-0.634575	1	1
pregn steroid monosulfate C21H34O5S*	Progestin Steroids	Lipid	0.63434	0.778871	-0.296129	1	1
pseudouridine	Pyrimidine Metabolism, Uracil containing	Nucleotide	0.68402	0.796107	-0.218924	1	1
pyridoxine (Vitamin B6)	Vitamin B6 Metabolism	Cofactors and Vitamins	1.52598	1.27864	0.255123	1	1
sphingomyelin (d18:1/14:0, d16:1/16:0)*	Sphingolipid Metabolism	Lipid	0.82086	0.815221	0.00994421	1	1
sulfate*	Chemical	Xenobiotics	0.8424	2.26517	-1.42704	1	1
urea	Urea cycle; Arginine and Proline Metabolism	Amino Acid	1.04126	1.24061	-0.252724	1	1

## Sheet: FH and SDH vs Normal
Metabolite	Sub Pathway	Super Pathway	SDH/FH Mean	Normal Mean	Log2 Fold Change	P-Value	BH Corrected P-Value
1-(1-enyl-oleoyl)-2-linoleoyl-GPE (P-18:1/18:2)*	Lysoplasmalogen	Lipid	1.46112	1.18811	0.298406	0.207933	0.398594
1-(1-enyl-oleoyl)-GPE (P-18:1)*	Lysoplasmalogen	Lipid	0.65888	3.41503	-2.37381	0.0528891	0.185286
1-(1-enyl-palmitoyl)-2-arachidonoyl-GPC (P-16:0/20:4)*	Plasmalogen	Lipid	2.65728	0.817695	1.70032	0.000188218	0.0105843
1-(1-enyl-palmitoyl)-2-arachidonoyl-GPE (P-16:0/20:4)*	Plasmalogen	Lipid	1.12326	1.04733	0.100974	0.679277	0.810271
1-(1-enyl-palmitoyl)-2-linoleoyl-GPC (P-16:0/18:2)*	Plasmalogen	Lipid	1.82044	0.853632	1.0926	0.00390551	0.0534756
1-(1-enyl-palmitoyl)-2-linoleoyl-GPE (P-16:0/18:2)*	Plasmalogen	Lipid	1.06172	1.058	0.00506372	0.836486	0.905941
1-(1-enyl-palmitoyl)-2-oleoyl-GPC (P-16:0/18:1)*	Plasmalogen	Lipid	1.45912	0.877453	0.733705	0.0631941	0.201342
1-(1-enyl-palmitoyl)-2-oleoyl-GPE (P-16:0/18:1)*	Plasmalogen	Lipid	0.84604	1.10305	-0.382704	0.159985	0.331003
1-(1-enyl-palmitoyl)-2-palmitoleoyl-GPC (P-16:0/16:1)*	Plasmalogen	Lipid	3.03962	1.42492	1.09301	0.00444796	0.0551773
1-(1-enyl-palmitoyl)-2-palmitoyl-GPC (P-16:0/16:0)*	Plasmalogen	Lipid	2.4608	0.977974	1.33126	0.00136458	0.0314902
1-(1-enyl-palmitoyl)-GPC (P-16:0)*	Lysoplasmalogen	Lipid	1.3695	0.472663	1.53476	0.000194046	0.0105843
1-(1-enyl-palmitoyl)-GPE (P-16:0)*	Lysoplasmalogen	Lipid	0.80768	5.12978	-2.66704	0.120365	0.297198
1-(1-enyl-stearoyl)-2-arachidonoyl-GPE (P-18:0/20:4)*	Plasmalogen	Lipid	1.72314	0.864079	0.995805	0.000564653	0.0161329
1-(1-enyl-stearoyl)-2-linoleoyl-GPE (P-18:0/18:2)*	Plasmalogen	Lipid	1.31806	0.917142	0.523199	0.0191982	0.106657
1-(1-enyl-stearoyl)-2-oleoyl-GPE (P-18:0/18:1)	Plasmalogen	Lipid	1.32896	0.923547	0.52504	0.139187	0.310454
1-(1-enyl-stearoyl)-GPE (P-18:0)*	Lysoplasmalogen	Lipid	0.8394	2.10561	-1.3268	0.155042	0.331003
1,2,3-benzenetriol sulfate (2)	Chemical	Xenobiotics	0.71496	1.068	-0.578977	0.600817	0.767001
1,2-dilinoleoyl-GPC (18:2/18:2)	Phosphatidylcholine (PC)	Lipid	1.1819	1.12117	0.076105	0.629305	0.775325
1,2-dilinoleoyl-GPE (18:2/18:2)*	Phosphatidylethanolamine (PE)	Lipid	0.80946	1.67253	-1.047	0.0361848	0.147693
1,2-dipalmitoyl-GPC (16:0/16:0)	Phosphatidylcholine (PC)	Lipid	1.57022	0.807274	0.959837	0.00705816	0.0651522
1,2-dipalmitoyl-GPE (16:0/16:0)*	Phosphatidylethanolamine (PE)	Lipid	1.05654	1.09247	-0.0482442	0.730614	0.843016
1,5-anhydroglucitol (1,5-AG)	Glycolysis, Gluconeogenesis, and Pyruvate Metabolism	Carbohydrate	1.47414	0.930911	0.663159	0.296537	0.487458
10-nonadecenoate (19:1n9)	Long Chain Fatty Acid	Lipid	2.63706	0.826079	1.67458	0.0156357	0.0967159
12-HHTrE	Eicosanoid	Lipid	1.6577	0.878758	0.915645	0.776112	0.865281
13-HODE + 9-HODE	Fatty Acid, Monohydroxy	Lipid	0.89208	1.36462	-0.61325	0.405562	0.594956
17-methylstearate	Fatty Acid, Branched	Lipid	1.79768	1.02169	0.815179	0.534114	0.705878
1-arachidonoyl-GPC (20:4n6)*	Lysophospholipid	Lipid	2.15276	0.851979	1.3373	0.0228991	0.118764
1-arachidonoyl-GPE (20:4n6)*	Lysophospholipid	Lipid	1.1358	1.23294	-0.118396	0.945182	0.962834
1-arachidonoyl-GPI (20:4)*	Lysophospholipid	Lipid	1.44806	1.27398	0.184774	0.489225	0.674792
1-dihomo-linolenylglycerol (20:3)	Monoacylglycerol	Lipid	3.59862	0.616911	2.54431	0.277369	0.476852
1-linoleoyl-2-arachidonoyl-GPC (18:2/20:4n6)*	Phosphatidylcholine (PC)	Lipid	1.55926	1.09056	0.515788	0.0528891	0.185286
1-linoleoyl-2-arachidonoyl-GPE (18:2/20:4)*	Phosphatidylethanolamine (PE)	Lipid	1.07026	1.61016	-0.589246	0.139187	0.310454
1-linoleoyl-2-linolenoyl-GPC (18:2/18:3)*	Phosphatidylcholine (PC)	Lipid	1.19304	1.33027	-0.157075	0.836486	0.905941
1-linoleoylglycerol (18:2)	Monoacylglycerol	Lipid	2.07606	0.710174	1.5476	0.568749	0.738021
1-linoleoyl-GPC (18:2)	Lysophospholipid	Lipid	1.35754	1.86088	-0.454994	1	1
1-linoleoyl-GPE (18:2)*	Lysophospholipid	Lipid	0.75412	13.269	-4.13712	0.0528891	0.185286
1-linoleoyl-GPG (18:2)*	Lysophospholipid	Lipid	1.3283	1.22877	0.112368	0.886926	0.934194
1-linoleoyl-GPI (18:2)*	Lysophospholipid	Lipid	0.86238	1.39595	-0.694849	0.454468	0.647698
1-linoleoyl-GPS (18:2)*	Lysophospholipid	Lipid	1.43234	1.26579	0.178337	0.943283	0.962834
N1-methyladenosine	Purine Metabolism, Adenine containing	Nucleotide	0.69742	1.1931	-0.774615	0.135426	0.310454
1-methylhistidine	Histidine Metabolism	Amino Acid	0.53426	1.40526	-1.39523	0.135171	0.310454
1-methylimidazoleacetate	Histidine Metabolism	Amino Acid	0.3014	1.36206	-2.17604	0.0549049	0.189584
1-methylnicotinamide	Nicotinate and Nicotinamide Metabolism	Cofactors and Vitamins	2.2335	0.714221	1.64486	0.0883682	0.243215
1-myristoylglycerol (14:0)	Monoacylglycerol	Lipid	2.29088	0.828153	1.46793	0.428596	0.625687
1-oleoyl-2-arachidonoyl-GPE (18:1/20:4)*	Phosphatidylethanolamine (PE)	Lipid	1.1536	1.32367	-0.198404	0.296537	0.487458
1-oleoyl-2-arachidonoyl-GPI (18:1/20:4) *	Phosphatidylinositol (PI)	Lipid	1.13458	1.07441	0.078613	0.730614	0.843016
1-oleoyl-2-linoleoyl-GPC (18:1/18:2)*	Phosphatidylcholine (PC)	Lipid	0.98846	1.06413	-0.106415	0.945182	0.962834
1-oleoyl-2-linoleoyl-GPE (18:1/18:2)*	Phosphatidylethanolamine (PE)	Lipid	0.86936	1.86252	-1.09923	0.0119518	0.0907733
1-oleoylglycerol (18:1)	Monoacylglycerol	Lipid	1.65138	1.01116	0.707656	1	1
1-oleoyl-GPC (18:1)	Lysophospholipid	Lipid	0.92718	3.93642	-2.08596	0.1829	0.363378
1-oleoyl-GPE (18:1)	Lysophospholipid	Lipid	0.93298	17.3015	-4.21291	0.0631941	0.201342
1-oleoyl-GPG (18:1)*	Lysophospholipid	Lipid	1.25858	0.945	0.413411	0.618709	0.775325
1-oleoyl-GPI (18:1)*	Lysophospholipid	Lipid	0.2888	1.96489	-2.76631	0.0188875	0.106657
1-oleoyl-GPS (18:1)	Lysophospholipid	Lipid	1.2391	1.98326	-0.67858	0.296537	0.487458
1-palmitoleoyl-2-linolenoyl-GPC (16:1/18:3)*	Phosphatidylcholine (PC)	Lipid	1.1859	1.11961	0.0829854	0.803484	0.88457
1-palmitoleoyl-2-linoleoyl-GPC (16:1/18:2)*	Phosphatidylcholine (PC)	Lipid	1.40228	1.14068	0.297875	0.0883682	0.243215
1-palmitoleoyl-GPC (16:1)*	Lysophospholipid	Lipid	0.83922	1.81447	-1.11243	0.254374	0.457263
1-palmitoyl-2-arachidonoyl-GPC (16:0/20:4n6)	Phosphatidylcholine (PC)	Lipid	1.3669	1.03021	0.407969	0.120365	0.297198
1-palmitoyl-2-arachidonoyl-GPE (16:0/20:4)*	Phosphatidylethanolamine (PE)	Lipid	1.31536	2.84673	-1.11385	0.0239507	0.118764
1-palmitoyl-2-arachidonoyl-GPI (16:0/20:4)*	Phosphatidylinositol (PI)	Lipid	1.35742	1.38735	-0.0314674	0.679277	0.810271
1-palmitoyl-2-linoleoyl-GPC (16:0/18:2)	Phosphatidylcholine (PC)	Lipid	0.95166	1.11904	-0.233746	0.207933	0.398594
1-palmitoyl-2-linoleoyl-GPE (16:0/18:2)	Phosphatidylethanolamine (PE)	Lipid	0.7878	3.06337	-1.95922	0.00390551	0.0534756
1-palmitoyl-2-oleoyl-GPC (16:0/18:1)	Phosphatidylcholine (PC)	Lipid	1.1183	1.08495	0.0436752	0.945182	0.962834
1-palmitoyl-2-oleoyl-GPE (16:0/18:1)	Phosphatidylethanolamine (PE)	Lipid	0.97842	2.21628	-1.17962	0.0295502	0.133309
1-palmitoyl-2-oleoyl-GPG (16:0/18:1)	Phosphatidylglycerol (PG)	Lipid	1.36612	1.67178	-0.291304	0.446358	0.637654
1-palmitoyl-2-oleoyl-GPI (16:0/18:1)*	Phosphatidylinositol (PI)	Lipid	0.56588	1.30113	-1.20119	0.0295502	0.133309
1-palmitoyl-2-oleoyl-GPS (16:0/18:1)	Phosphatidylserine (PS)	Lipid	0.81446	2.25766	-1.47091	0.00926972	0.0772476
1-palmitoyl-2-palmitoleoyl-GPC (16:0/16:1)*	Phosphatidylcholine (PC)	Lipid	1.74834	0.995089	0.813088	0.0528891	0.185286
1-palmitoyl-2-stearoyl-GPC (16:0/18:0)	Phosphatidylcholine (PC)	Lipid	2.03514	0.883216	1.20429	0.00197628	0.0395257
1-palmitoyl-2-stearoyl-GPE (16:0/18:0)*	Phosphatidylethanolamine (PE)	Lipid	1.63532	0.911453	0.843333	0.175896	0.357692
1-palmitoylglycerol (16:0)	Monoacylglycerol	Lipid	1.65532	0.803753	1.04229	0.393257	0.587412
1-palmitoyl-GPC (16:0)	Lysophospholipid	Lipid	0.95694	2.86431	-1.58169	0.139187	0.310454
1-palmitoyl-GPE (16:0)	Lysophospholipid	Lipid	0.85408	27.0129	-4.98313	0.0239507	0.118764
1-palmitoyl-GPG (16:0)*	Lysophospholipid	Lipid	1.0799	5.92663	-2.45631	0.0883682	0.243215
1-palmitoyl-GPI (16:0)	Lysophospholipid	Lipid	0.49148	2.51611	-2.35599	0.0251191	0.122532
1-palmitoyl-GPS (16:0)*	Lysophospholipid	Lipid	0.04512	3.06007	-6.08365	0.00521363	0.0581774
1-stearoyl-2-arachidonoyl-GPC (18:0/20:4)	Phosphatidylcholine (PC)	Lipid	1.5156	0.865342	0.808547	0.000894034	0.0233226
1-stearoyl-2-arachidonoyl-GPE (18:0/20:4)	Phosphatidylethanolamine (PE)	Lipid	1.25872	1.24114	0.0202891	0.945182	0.962834
1-stearoyl-2-arachidonoyl-GPI (18:0/20:4)	Phosphatidylinositol (PI)	Lipid	1.3918	0.957084	0.540234	0.0239507	0.118764
1-stearoyl-2-arachidonoyl-GPS (18:0/20:4)	Phosphatidylserine (PS)	Lipid	0.95646	1.88529	-0.97901	0.0883682	0.243215
1-stearoyl-2-linoleoyl-GPC (18:0/18:2)*	Phosphatidylcholine (PC)	Lipid	1.1227	0.965116	0.218199	0.489225	0.674792
1-stearoyl-2-linoleoyl-GPE (18:0/18:2)*	Phosphatidylethanolamine (PE)	Lipid	0.94106	1.38978	-0.562502	0.0750047	0.22258
1-stearoyl-2-linoleoyl-GPI (18:0/18:2)	Phosphatidylinositol (PI)	Lipid	0.81786	1.22027	-0.577279	0.103473	0.271107
1-stearoyl-2-linoleoyl-GPS (18:0/18:2)	Phosphatidylserine (PS)	Lipid	0.95328	1.08307	-0.184152	0.534114	0.705878
1-stearoyl-2-oleoyl-GPC (18:0/18:1)	Phosphatidylcholine (PC)	Lipid	1.53844	0.977968	0.653608	0.139187	0.310454
1-stearoyl-2-oleoyl-GPE (18:0/18:1)	Phosphatidylethanolamine (PE)	Lipid	1.30694	1.09675	0.252955	0.890599	0.934194
1-stearoyl-2-oleoyl-GPG (18:0/18:1)	Phosphatidylglycerol (PG)	Lipid	1.51536	0.844568	0.843374	0.00705816	0.0651522
1-stearoyl-2-oleoyl-GPI (18:0/18:1)*	Phosphatidylinositol (PI)	Lipid	0.45254	1.54997	-1.77612	0.0119518	0.0907733
1-stearoyl-2-oleoyl-GPS (18:0/18:1)	Phosphatidylserine (PS)	Lipid	0.93914	0.991695	-0.0785559	0.890599	0.934194
1-stearoyl-GPC (18:0)	Lysophospholipid	Lipid	1.04732	1.80318	-0.78384	0.489225	0.674792
1-stearoyl-GPE (18:0)	Lysophospholipid	Lipid	1.6259	12.8594	-2.98351	0.0750047	0.22258
1-stearoyl-GPG (18:0)	Lysophospholipid	Lipid	0.34756	1.43533	-2.04605	0.0439074	0.16363
1-stearoyl-GPI (18:0)	Lysophospholipid	Lipid	0.82974	2.14645	-1.37122	0.103473	0.271107
1-stearoyl-GPS (18:0)*	Lysophospholipid	Lipid	0.60002	4.67293	-2.96125	0.0439018	0.16363
2,3-diphosphoglycerate	Glycolysis, Gluconeogenesis, and Pyruvate Metabolism	Carbohydrate	1.20822	1.16576	0.0516085	0.695204	0.827624
2-aminoadipate	Lysine Metabolism	Amino Acid	2.0578	0.947068	1.11956	0.393566	0.587412
2-aminobutyrate	Glutathione Metabolism	Amino Acid	1.24348	0.818658	0.603051	0.0883682	0.243215
adenosine 2'-monophosphate (2'-AMP)	Purine Metabolism, Adenine containing	Nucleotide	2.12854	0.897879	1.24527	0.155042	0.331003
2'-deoxyguanosine	Purine Metabolism, Guanine containing	Nucleotide	3.55798	0.559168	2.6697	0.0152091	0.0967159
2'-deoxyinosine	Purine Metabolism, (Hypo)Xanthine/Inosine containing	Nucleotide	3.0954	0.688747	2.16808	0.285271	0.487458
2'-deoxyuridine	Pyrimidine Metabolism, Uracil containing	Nucleotide	0.64252	1.46776	-1.19181	0.154772	0.331003
2-hydroxyacetaminophen sulfate*	Drug	Xenobiotics	0.32794	2.74812	-3.06694	0.149984	0.331003
2-hydroxybutyrate/2-hydroxyisobutyrate	Glutathione Metabolism	Amino Acid	1.59738	0.912953	0.807096	0.0883682	0.243215
2-hydroxyglutarate	Fatty Acid, Dicarboxylate	Lipid	4.2267	0.763632	2.46858	0.629305	0.775325
2-hydroxypalmitate	Fatty Acid, Monohydroxy	Lipid	0.86622	1.85899	-1.10171	0.235225	0.430289
2-linoleoylglycerol (18:2)	Monoacylglycerol	Lipid	2.40168	0.7002	1.7782	0.663926	0.810271
2-methylbutyrylcarnitine (C5)	Leucine, Isoleucine and Valine Metabolism	Amino Acid	0.89908	1.22875	-0.450673	0.269519	0.468728
2-methylcitrate/homocitrate	TCA Cycle	Energy	0.43028	1.82349	-2.08336	0.0152456	0.0967159
2-oleoylglycerol (18:1)	Monoacylglycerol	Lipid	2.28122	0.642132	1.82886	0.511111	0.701755
2-palmitoylglycerol (16:0)	Monoacylglycerol	Lipid	2.5482	0.600674	2.08483	0.0760292	0.223615
2-palmitoyl-GPC (16:0)*	Lysophospholipid	Lipid	0.7876	1.57868	-1.00319	0.31956	0.512663
2-stearoyl-GPE (18:0)*	Lysophospholipid	Lipid	0.56294	7.92235	-3.81487	0.0128317	0.0927593
3-(4-hydroxyphenyl)lactate	Tyrosine Metabolism	Amino Acid	1.63144	0.456589	1.83718	0.000188218	0.0105843
3-aminoisobutyrate	Pyrimidine Metabolism, Thymine containing	Nucleotide	1.43154	0.885079	0.69369	0.679277	0.810271
adenosine 3'-monophosphate (3'-AMP)	Purine Metabolism, Adenine containing	Nucleotide	2.00182	2.00935	-0.00541852	0.730614	0.843016
3-carboxy-4-methyl-5-propyl-2-furanpropanoate (CMPF)	Fatty Acid, Dicarboxylate	Lipid	1.44224	0.955026	0.594699	0.521982	0.705878
cytidine 3'-monophosphate (3'-CMP)	Pyrimidine Metabolism, Cytidine containing	Nucleotide	0.1226	2.58382	-4.39747	0.00194303	0.0395257
3-hydroxy-3-methylglutarate	Mevalonate Metabolism	Lipid	5.13502	1.26561	2.02054	0.489225	0.674792
3-hydroxybutyrate (BHBA)	Ketone Bodies	Lipid	3.40286	1.27006	1.42185	0.0239507	0.118764
3-hydroxybutyrylcarnitine (1)	Fatty Acid Metabolism(Acyl Carnitine)	Lipid	2.81596	0.802695	1.8107	0.000329381	0.0123518
3-hydroxybutyrylcarnitine (2)	Fatty Acid Metabolism(Acyl Carnitine)	Lipid	5.46276	0.936211	2.54473	0.000188218	0.0105843
3-hydroxydecanoate	Fatty Acid, Monohydroxy	Lipid	0.79286	1.12573	-0.505725	0.120365	0.297198
3-hydroxyhexanoate	Fatty Acid, Monohydroxy	Lipid	0.75508	0.928968	-0.299	0.31956	0.512663
3-hydroxyhippurate	Benzoate Metabolism	Xenobiotics	0.25842	3.19256	-3.62692	0.00755393	0.0686721
3-hydroxyisobutyrate	Leucine, Isoleucine and Valine Metabolism	Amino Acid	0.84808	0.839305	0.0150047	0.362013	0.558849
3-hydroxylaurate	Fatty Acid, Monohydroxy	Lipid	0.79222	1.22238	-0.625719	0.139187	0.310454
3-hydroxymyristate	Fatty Acid, Monohydroxy	Lipid	0.6685	1.44932	-1.11638	0.0191982	0.106657
3-hydroxyoctanoate	Fatty Acid, Monohydroxy	Lipid	0.60328	1.15051	-0.931368	0.185126	0.365381
3-indoxyl sulfate	Tryptophan Metabolism	Amino Acid	0.91462	1.26052	-0.46277	0.1829	0.363378
3-methyl-2-oxobutyrate	Leucine, Isoleucine and Valine Metabolism	Amino Acid	1.35468	0.862079	0.65206	1	1
3-methylglutaconate	Leucine, Isoleucine and Valine Metabolism	Amino Acid	0.44506	1.06694	-1.2614	0.113377	0.294487
3-methylhistidine	Histidine Metabolism	Amino Acid	0.53384	2.11592	-1.98681	0.336096	0.529285
3-phosphoglycerate	Glycolysis, Gluconeogenesis, and Pyruvate Metabolism	Carbohydrate	0.92578	1.75453	-0.92234	0.286216	0.487458
3-sulfo-L-alanine	Methionine, Cysteine, SAM and Taurine Metabolism	Amino Acid	0.80308	0.853068	-0.0871177	0.885533	0.934194
3-ureidopropionate	Pyrimidine Metabolism, Uracil containing	Nucleotide	0.28702	1.07701	-1.9078	0.0251191	0.122532
4-acetamidobenzoate	Chemical	Xenobiotics	1.08446	1.02364	0.0832654	0.783079	0.865281
4-acetamidophenol	Drug	Xenobiotics	0.35834	0.958232	-1.41905	0.391602	0.587412
4-acetamidophenylglucuronide	Drug	Xenobiotics	0.4439	2.04597	-2.20448	0.237254	0.431371
4-acetaminophen sulfate	Drug	Xenobiotics	0.42636	1.72002	-2.01228	0.22487	0.423917
4-cholesten-3-one	Sterol	Lipid	1.34004	1.02955	0.380266	0.580839	0.743078
4-guanidinobutanoate	Guanidino and Acetamido Metabolism	Amino Acid	0.64482	1.64483	-1.35097	0.0631941	0.201342
4-hydroxyglutamate	Glutamate Metabolism	Amino Acid	0.24344	3.38033	-3.79553	0.015433	0.0967159
4-hydroxyhippurate	Benzoate Metabolism	Xenobiotics	0.09036	3.33935	-5.20774	0.00168206	0.037379
4-imidazoleacetate	Histidine Metabolism	Amino Acid	5.66082	3.21494	0.816218	0.446358	0.637654
4-methylcatechol sulfate	Benzoate Metabolism	Xenobiotics	1.08022	2.1492	-0.992475	0.393566	0.587412
5-(galactosylhydroxy)-L-lysine	Lysine Metabolism	Amino Acid	1.5701	0.938468	0.742476	0.1829	0.363378
5-acetylamino-6-amino-3-methyluracil	Xanthine Metabolism	Xenobiotics	0.21942	1.43917	-2.71347	0.00775295	0.0694294
5-aminovalerate	Lysine Metabolism	Amino Acid	1.37576	0.587247	1.22819	0.0978927	0.26698
5-dodecenoate (12:1n7)	Medium Chain Fatty Acid	Lipid	2.23094	1.42873	0.642917	0.890599	0.934194
5-hydroxylysine	Lysine Metabolism	Amino Acid	0.56776	1.58605	-1.48209	0.042331	0.16363
5-methylthioadenosine (MTA)	Polyamine Metabolism	Amino Acid	0.84626	1.00421	-0.246889	0.721118	0.843016
5-methyluridine (ribothymidine)	Pyrimidine Metabolism, Uracil containing	Nucleotide	0.44732	1.00172	-1.1631	0.13073	0.310454
5-oxoproline	Glutathione Metabolism	Amino Acid	0.89626	1.06861	-0.25374	0.629305	0.775325
6-hydroxyindole sulfate	Chemical	Xenobiotics	0.3178	1.15793	-1.86535	0.0180907	0.106657
6-phosphogluconate	Pentose Phosphate Pathway	Carbohydrate	1.78596	1.00324	0.832038	0.0465111	0.170163
7-alpha-hydroxy-3-oxo-4-cholestenoate (7-Hoca)	Sterol	Lipid	1.37598	0.292889	2.23203	0.00592634	0.061307
7-methylguanine	Purine Metabolism, Guanine containing	Nucleotide	0.68482	1.80978	-1.40202	0.101775	0.271107
acetylcarnitine (C2)	Fatty Acid Metabolism(Acyl Carnitine)	Lipid	3.95232	0.775153	2.35015	9.41088e-05	0.00941088
acetylphosphate	Oxidative Phosphorylation	Energy	1.17052	0.844547	0.470899	0.722225	0.843016
acisoga	Polyamine Metabolism	Amino Acid	0.97208	0.961026	0.0164991	0.886926	0.934194
aconitate [cis or trans]	TCA Cycle	Energy	0.53576	39.0423	-6.18731	0.0439018	0.16363
adenine	Purine Metabolism, Adenine containing	Nucleotide	0.6389	1.50495	-1.23606	0.159985	0.331003
adenosine	Purine Metabolism, Adenine containing	Nucleotide	0.98264	2.63047	-1.42058	0.120365	0.297198
adenosine 3',5'-diphosphate	Purine Metabolism, Adenine containing	Nucleotide	1.22104	0.956484	0.352297	0.617251	0.775325
adipate	Fatty Acid, Dicarboxylate	Lipid	0.4008	1.31285	-1.71175	0.0164143	0.100496
adrenate (22:4n6)	Polyunsaturated Fatty Acid (n3 and n6)	Lipid	3.71316	0.870163	2.09329	0.0753064	0.22258
adrenoylcarnitine (C22:4)*	Fatty Acid Metabolism(Acyl Carnitine)	Lipid	5.30234	1.09119	2.28072	0.120365	0.297198
alanine	Alanine and Aspartate Metabolism	Amino Acid	0.95694	1.09436	-0.193584	0.366977	0.558849
allantoin	Purine Metabolism, (Hypo)Xanthine/Inosine containing	Nucleotide	0.58406	0.999595	-0.775227	0.277369	0.476852
alpha-hydroxyisovalerate	Leucine, Isoleucine and Valine Metabolism	Amino Acid	1.76606	0.779379	1.18014	0.154772	0.331003
alpha-ketoglutarate	TCA Cycle	Energy	1.15722	1.00262	0.206887	0.264728	0.463081
alpha-tocopherol	Tocopherol Metabolism	Cofactors and Vitamins	2.68334	0.954774	1.4908	0.00390551	0.0534756
adenosine 5'-monophosphate (AMP)	Purine Metabolism, Adenine containing	Nucleotide	4.79446	4.86694	-0.0216473	0.776112	0.865281
androstenediol (3beta,17beta) disulfate (1)	Androgenic Steroids	Lipid	1.7258	1.69479	0.0261592	0.776112	0.865281
androstenediol (3beta,17beta) disulfate (2)	Androgenic Steroids	Lipid	0.81712	0.755363	0.113378	0.940416	0.962834
androstenediol (3beta,17beta) monosulfate (1)	Androgenic Steroids	Lipid	0.51414	3.16632	-2.62257	0.342541	0.538023
androsterone sulfate	Androgenic Steroids	Lipid	1.86338	1.80086	0.0492376	0.971642	0.988111
anserine	Dipeptide Derivative	Peptide	0.50918	3.08944	-2.6011	0.185126	0.365381
arabitol/xylitol	Pentose Metabolism	Carbohydrate	1.11532	1.44996	-0.378559	0.580839	0.743078
arabonate/xylonate	Pentose Metabolism	Carbohydrate	0.69202	1.53284	-1.14732	0.135426	0.310454
arachidate (20:0)	Long Chain Fatty Acid	Lipid	2.5142	0.910116	1.46598	0.000564653	0.0161329
arachidonate (20:4n6)	Polyunsaturated Fatty Acid (n3 and n6)	Lipid	1.1399	3.00153	-1.39679	0.139187	0.310454
arachidonoylcarnitine (C20:4)	Fatty Acid Metabolism(Acyl Carnitine)	Lipid	9.71252	1.12886	3.10498	0.00197628	0.0395257
arachidoylcarnitine (C20)*	Fatty Acid Metabolism(Acyl Carnitine)	Lipid	2.90016	1.18469	1.29162	1	1
argininate*	Urea cycle; Arginine and Proline Metabolism	Amino Acid	1.9332	1.39577	0.469931	0.476236	0.671973
arginine	Urea cycle; Arginine and Proline Metabolism	Amino Acid	1.01628	0.965295	0.0742565	0.730614	0.843016
argininosuccinate	Urea cycle; Arginine and Proline Metabolism	Amino Acid	1.96196	1.5926	0.300912	0.722225	0.843016
ascorbate (Vitamin C)	Ascorbate and Aldarate Metabolism	Cofactors and Vitamins	1.6804	1.06481	0.658215	0.255305	0.457263
asparagine	Alanine and Aspartate Metabolism	Amino Acid	0.97544	1.09832	-0.171168	0.264728	0.463081
aspartate	Alanine and Aspartate Metabolism	Amino Acid	0.83684	1.39157	-0.733688	0.0361848	0.147693
azelate (nonanedioate)	Fatty Acid, Dicarboxylate	Lipid	0.51734	1.01308	-0.969562	0.17153	0.352459
behenate (22:0)*	Long Chain Fatty Acid	Lipid	3.21046	0.953863	1.75093	0.000894034	0.0233226
behenoyl dihydrosphingomyelin (d18:0/22:0)*	Sphingolipid Metabolism	Lipid	0.46042	1.65431	-1.84521	0.00531715	0.0581774
behenoyl sphingomyelin (d18:1/22:0)*	Sphingolipid Metabolism	Lipid	0.78752	1.1385	-0.531746	0.296537	0.487458
behenoylcarnitine (C22)*	Fatty Acid Metabolism(Acyl Carnitine)	Lipid	4.48952	1.2172	1.88299	0.534114	0.705878
beta-alanine	Pyrimidine Metabolism, Uracil containing	Nucleotide	2.56436	1.09451	1.22831	0.0631941	0.201342
beta-citrylglutamate	Glutamate Metabolism	Amino Acid	0.9841	1.01287	-0.0415699	0.534114	0.705878
beta-guanidinopropanoate	Food Component/Plant	Xenobiotics	1.35418	1.37587	-0.0229285	0.890599	0.934194
beta-hydroxyisovalerate	Leucine, Isoleucine and Valine Metabolism	Amino Acid	1.17032	1.20439	-0.0414052	0.783079	0.865281
betaine	Glycine, Serine and Threonine Metabolism	Amino Acid	1.2933	1.07891	0.261482	0.890599	0.934194
bilirubin (Z,Z)	Hemoglobin and Porphyrin Metabolism	Cofactors and Vitamins	1.22654	0.428953	1.5157	0.0221899	0.118764
bilirubin (E,E)*	Hemoglobin and Porphyrin Metabolism	Cofactors and Vitamins	1.63962	0.681437	1.26671	0.221187	0.419976
biliverdin	Hemoglobin and Porphyrin Metabolism	Cofactors and Vitamins	1.91782	1.09974	0.802309	0.643986	0.790167
butyrylcarnitine (C4)	Fatty Acid Metabolism (also BCAA Metabolism)	Lipid	2.89198	0.798816	1.85612	0.00390551	0.0534756
caprate (10:0)	Medium Chain Fatty Acid	Lipid	1.5538	1.13623	0.451544	0.914904	0.956345
carboxyethyl-GABA	Glutamate Metabolism	Amino Acid	0.26062	1.30012	-2.31862	0.00416801	0.0540045
carnitine	Carnitine Metabolism	Lipid	1.67884	0.882526	0.927754	0.0191982	0.106657
carnosine	Histidine Metabolism	Amino Acid	0.78332	1.65393	-1.07823	0.135171	0.310454
carotene diol (1)	Food Component/Plant	Xenobiotics	1.76796	1.01257	0.804059	0.783079	0.865281
carotene diol (2)	Food Component/Plant	Xenobiotics	1.05384	0.744405	0.501496	0.614442	0.775325
carotene diol (3)	Food Component/Plant	Xenobiotics	0.72698	0.672253	0.112912	0.559156	0.737348
catechol sulfate	Benzoate Metabolism	Xenobiotics	0.47508	1.54976	-1.7058	0.080932	0.236874
cefazolin	Drug	Xenobiotics	0.63492	2.10098	-1.72642	0.313701	0.512663
ceramide (d16:1/24:1, d18:1/22:1)*	Ceramides	Lipid	0.7457	1.07392	-0.526221	0.354405	0.550441
ceramide (d18:1/14:0, d16:1/16:0)*	Ceramides	Lipid	1.108	1.13279	-0.0319219	1	1
ceramide (d18:1/17:0, d17:1/18:0)*	Ceramides	Lipid	2.0545	0.963668	1.09218	0.0128317	0.0927593
ceramide (d18:1/20:0, d16:1/22:0, d20:1/18:0)*	Ceramides	Lipid	1.13884	1.25628	-0.141592	0.945182	0.962834
ceramide (d18:2/24:1, d18:1/24:2)*	Ceramides	Lipid	0.94906	1.11611	-0.233909	0.522253	0.705878
cerotoylcarnitine (C26)*	Fatty Acid Metabolism(Acyl Carnitine)	Lipid	0.75528	0.750453	0.00925057	0.881165	0.934194
C-glycosyltryptophan	Tryptophan Metabolism	Amino Acid	0.92302	1.07787	-0.223747	0.783079	0.865281
cholesterol	Sterol	Lipid	1.17848	0.951116	0.309234	0.489225	0.674792
choline	Phospholipid Metabolism	Lipid	1.4396	1.08502	0.407945	0.629305	0.775325
citrate	TCA Cycle	Energy	1.25754	29.8237	-4.56778	0.890599	0.934194
citrulline	Urea cycle; Arginine and Proline Metabolism	Amino Acid	1.90178	0.736558	1.36848	0.0104151	0.084447
cytidine 5'-monophosphate (5'-CMP)	Pyrimidine Metabolism, Cytidine containing	Nucleotide	1.53826	1.41815	0.117292	0.618709	0.775325
coenzyme A	Pantothenate and CoA Metabolism	Cofactors and Vitamins	0.98696	2.26444	-1.19809	0.270458	0.469002
cortisone	Corticosteroids	Lipid	0.7725	1.75117	-1.18071	0.133808	0.310454
creatine	Creatine Metabolism	Amino Acid	1.27896	1.03707	0.30246	0.534114	0.705878
creatinine	Creatine Metabolism	Amino Acid	0.92624	1.70576	-0.880955	0.0439018	0.16363
cystathionine	Methionine, Cysteine, SAM and Taurine Metabolism	Amino Acid	0.68256	1.60246	-1.23126	0.285901	0.487458
cysteine	Methionine, Cysteine, SAM and Taurine Metabolism	Amino Acid	3.26586	1.74837	0.901454	0.405562	0.594956
cysteine sulfinic acid	Methionine, Cysteine, SAM and Taurine Metabolism	Amino Acid	0.9394	0.834779	0.170345	0.775206	0.865281
cysteinylglycine	Glutathione Metabolism	Amino Acid	1.92252	5.4829	-1.51194	0.0728264	0.22258
cystine	Methionine, Cysteine, SAM and Taurine Metabolism	Amino Acid	0.83424	0.850095	-0.0271611	0.669479	0.810271
cytidine	Pyrimidine Metabolism, Cytidine containing	Nucleotide	1.6126	1.31757	0.291511	0.836486	0.905941
cytidine 5'-monophospho-N-acetylneuraminic acid	Nucleotide Sugar	Carbohydrate	1.38654	1.15415	0.264655	0.154772	0.331003
decanoylcarnitine (C10)	Fatty Acid Metabolism(Acyl Carnitine)	Lipid	4.90426	0.295563	4.0525	0.00401067	0.0534756
dehydroascorbate	Ascorbate and Aldarate Metabolism	Cofactors and Vitamins	1.58408	1.01444	0.642966	0.1829	0.363378
dehydroisoandrosterone sulfate (DHEA-S)	Androgenic Steroids	Lipid	1.09454	2.67841	-1.29105	0.296537	0.487458
delta-tocopherol	Tocopherol Metabolism	Cofactors and Vitamins	3.37488	1.69526	0.993331	0.101775	0.271107
deoxycarnitine	Carnitine Metabolism	Lipid	3.39682	0.806032	2.07528	9.41088e-05	0.00941088
deoxycholate	Secondary Bile Acid Metabolism	Lipid	0.77124	0.666737	0.210062	0.631545	0.77649
diacylglycerol (14:0/18:1, 16:0/16:1) [1]*	Diacylglycerol	Lipid	2.0108	1.35175	0.572944	0.319244	0.512663
diacylglycerol (14:0/18:1, 16:0/16:1) [2]*	Diacylglycerol	Lipid	2.10654	1.38072	0.609459	0.629305	0.775325
diacylglycerol (16:1/18:2 [2], 16:0/18:3 [1])*	Diacylglycerol	Lipid	2.50984	1.29436	0.955359	0.629305	0.775325
dihomo-linoleate (20:2n6)	Polyunsaturated Fatty Acid (n3 and n6)	Lipid	7.06908	0.793426	3.15535	0.0239507	0.118764
dihomo-linolenate (20:3n3 or n6)	Polyunsaturated Fatty Acid (n3 and n6)	Lipid	4.9486	1.34021	1.88457	0.139187	0.310454
dihomo-linolenoylcarnitine (20:3n3 or 6)*	Fatty Acid Metabolism(Acyl Carnitine)	Lipid	2.52898	0.818305	1.62784	0.00531715	0.0581774
dihomo-linoleoylcarnitine (C20:2)*	Fatty Acid Metabolism(Acyl Carnitine)	Lipid	1.7136	1.16128	0.561316	0.330604	0.522007
dihydroxyacetone phosphate (DHAP)	Glycolysis, Gluconeogenesis, and Pyruvate Metabolism	Carbohydrate	1.55354	0.652895	1.25064	0.00282326	0.0458224
dimethylarginine (SDMA + ADMA)	Urea cycle; Arginine and Proline Metabolism	Amino Acid	2.02384	4.80715	-1.24809	0.207933	0.398594
dimethylglycine	Glycine, Serine and Threonine Metabolism	Amino Acid	1.06918	0.867095	0.302243	0.117784	0.297198
docosadienoate (22:2n6)	Polyunsaturated Fatty Acid (n3 and n6)	Lipid	5.0884	0.699674	2.86246	0.00705816	0.0651522
docosadienoylcarnitine (C22:2)*	Fatty Acid Metabolism(Acyl Carnitine)	Lipid	1.98456	1.19674	0.729707	1	1
docosahexaenoate (DHA; 22:6n3)	Polyunsaturated Fatty Acid (n3 and n6)	Lipid	1.9928	3.55497	-0.83504	0.296537	0.487458
docosahexaenoylcarnitine (C22:6)*	Fatty Acid Metabolism(Acyl Carnitine)	Lipid	4.02028	0.678516	2.56684	0.0271952	0.128541
docosapentaenoate (n3 DPA; 22:5n3)	Polyunsaturated Fatty Acid (n3 and n6)	Lipid	5.65062	1.26541	2.15881	0.0750047	0.22258
docosapentaenoate (n6 DPA; 22:5n6)	Polyunsaturated Fatty Acid (n3 and n6)	Lipid	1.43938	1.63219	-0.181361	0.943283	0.962834
docosatrienoate (22:3n3)	Polyunsaturated Fatty Acid (n3 and n6)	Lipid	8.83626	0.561216	3.97681	0.00991894	0.0815255
docosatrienoylcarnitine (C22:3)*	Fatty Acid Metabolism(Acyl Carnitine)	Lipid	1.3597	1.34617	0.0144295	0.783079	0.865281
dodecanedioate	Fatty Acid, Dicarboxylate	Lipid	0.60344	1.05841	-0.810617	0.0941174	0.257856
ectoine	Chemical	Xenobiotics	0.603	1.34829	-1.1609	0.940416	0.962834
eicosapentaenoate (EPA; 20:5n3)	Polyunsaturated Fatty Acid (n3 and n6)	Lipid	2.88018	2.40306	0.261284	0.836486	0.905941
eicosenoate (20:1)	Long Chain Fatty Acid	Lipid	6.46338	1.19251	2.43829	0.00390551	0.0534756
eicosenoylcarnitine (C20:1)*	Fatty Acid Metabolism(Acyl Carnitine)	Lipid	1.8755	0.954032	0.975166	0.405562	0.594956
epiandrosterone sulfate	Androgenic Steroids	Lipid	0.9142	1.56856	-0.778857	0.519147	0.705878
ergothioneine	Food Component/Plant	Xenobiotics	2.80434	0.9784	1.51916	0.235225	0.430289
erucate (22:1n9)	Long Chain Fatty Acid	Lipid	3.87982	0.982505	1.98145	0.00282326	0.0458224
erucoylcarnitine (C22:1)*	Fatty Acid Metabolism(Acyl Carnitine)	Lipid	3.12594	1.12685	1.47199	0.679277	0.810271
erythritol	Food Component/Plant	Xenobiotics	2.5729	2.2163	0.215242	0.210021	0.400041
erythronate*	Aminosugar Metabolism	Carbohydrate	1.05362	1.04897	0.00638339	0.580839	0.743078
ethanolamine	Phospholipid Metabolism	Lipid	0.5236	3.21406	-2.61786	0.0189653	0.106657
ethylmalonate	Leucine, Isoleucine and Valine Metabolism	Amino Acid	1.44304	1.92784	-0.417876	0.580839	0.743078
flavin adenine dinucleotide (FAD)	Riboflavin Metabolism	Cofactors and Vitamins	1.00148	2.25073	-1.16826	0.120365	0.297198
flavin mononucleotide (FMN)	Riboflavin Metabolism	Cofactors and Vitamins	0.67534	1.27324	-0.914821	0.14498	0.322177
fructose	Fructose, Mannose and Galactose Metabolism	Carbohydrate	1.61722	1.68754	-0.0614075	0.366977	0.558849
fumarate	TCA Cycle	Energy	1.93496	1.19961	0.689744	0.0883682	0.243215
gamma-aminobutyrate (GABA)	Glutamate Metabolism	Amino Acid	0.8851	1.32737	-0.584656	0.1829	0.363378
gamma-carboxyglutamate	Glutamate Metabolism	Amino Acid	0.35162	4.46015	-3.665	0.00282326	0.0458224
gamma-glutamylalanine	Gamma-glutamyl Amino Acid	Peptide	7.59268	1.29893	2.54728	0.0272203	0.128541
gamma-glutamyl-alpha-lysine	Gamma-glutamyl Amino Acid	Peptide	1.63026	0.495711	1.71753	0.0728264	0.22258
gamma-glutamyl-epsilon-lysine	Gamma-glutamyl Amino Acid	Peptide	1.49826	0.597579	1.32609	0.0549794	0.189584
gamma-glutamylglutamate	Gamma-glutamyl Amino Acid	Peptide	5.93378	1.42936	2.05358	0.0121268	0.0909507
gamma-glutamylglutamine	Gamma-glutamyl Amino Acid	Peptide	8.81152	1.40362	2.65024	0.00521363	0.0581774
gamma-glutamylglycine	Gamma-glutamyl Amino Acid	Peptide	5.11394	0.5212	3.29453	0.0390299	0.154834
gamma-glutamylisoleucine*	Gamma-glutamyl Amino Acid	Peptide	0.39806	1.06422	-1.41873	0.0625534	0.201342
gamma-glutamylleucine	Gamma-glutamyl Amino Acid	Peptide	1.467	1.11928	0.390292	0.319244	0.512663
gamma-glutamylphenylalanine	Gamma-glutamyl Amino Acid	Peptide	1.21184	1.0221	0.245663	0.498564	0.686098
gamma-glutamylvaline	Gamma-glutamyl Amino Acid	Peptide	0.85194	1.11237	-0.384818	0.567902	0.738021
gamma-tocopherol/beta-tocopherol	Tocopherol Metabolism	Cofactors and Vitamins	2.87914	1.28924	1.15911	0.0631941	0.201342
gluconate	Food Component/Plant	Xenobiotics	0.86088	3.39003	-1.97741	0.264728	0.463081
glucose	Glycolysis, Gluconeogenesis, and Pyruvate Metabolism	Carbohydrate	0.89622	0.817268	0.133043	0.945182	0.962834
glucose 1-phosphate	Glycolysis, Gluconeogenesis, and Pyruvate Metabolism	Carbohydrate	2.51576	0.574	2.13187	0.153132	0.331003
glucose 6-phosphate	Glycolysis, Gluconeogenesis, and Pyruvate Metabolism	Carbohydrate	3.23002	0.855484	1.91673	0.346383	0.542637
glucuronate	Aminosugar Metabolism	Carbohydrate	0.8674	6.68602	-2.94638	0.0329313	0.144225
glutamate	Glutamate Metabolism	Amino Acid	1.27664	0.857142	0.574745	0.330604	0.522007
glutamate, gamma-methyl ester	Glutamate Metabolism	Amino Acid	1.16704	1.02383	0.188876	0.783079	0.865281
glutamine	Glutamate Metabolism	Amino Acid	1.24122	0.839516	0.564129	0.139187	0.310454
glutarate (pentanedioate)	Fatty Acid, Dicarboxylate	Lipid	0.84412	0.960495	-0.18633	0.669479	0.810271
glutarylcarnitine (C5-DC)	Lysine Metabolism	Amino Acid	0.1306	1.25639	-3.26606	0.0138102	0.0967159
glutathione, reduced (GSH)	Glutathione Metabolism	Amino Acid	28.5184	8.05045	1.82475	0.0106106	0.0848849
glycerate	Glycolysis, Gluconeogenesis, and Pyruvate Metabolism	Carbohydrate	0.76176	1.6037	-1.074	0.120365	0.297198
glycerol	Glycerolipid Metabolism	Lipid	1.38314	1.11447	0.311591	0.296537	0.487458
glycerol 3-phosphate	Glycerolipid Metabolism	Lipid	0.58324	2.35137	-2.01134	0.0750047	0.22258
glycerophosphoethanolamine	Phospholipid Metabolism	Lipid	2.06452	0.993837	1.05473	0.0883682	0.243215
glycerophosphoglycerol	Glycerolipid Metabolism	Lipid	1.6303	0.9217	0.822768	0.0361848	0.147693
glycerophosphoinositol*	Phospholipid Metabolism	Lipid	1.81348	0.510721	1.82815	0.00546544	0.0581774
glycerophosphorylcholine (GPC)	Phospholipid Metabolism	Lipid	4.6415	0.771837	2.58822	0.000329381	0.0123518
glycerophosphoserine*	Phospholipid Metabolism	Lipid	0.56782	0.937442	-0.723296	0.187543	0.368937
glycine	Glycine, Serine and Threonine Metabolism	Amino Acid	1.13114	0.959868	0.236869	0.405562	0.594956
glycochenodeoxycholate	Primary Bile Acid Metabolism	Lipid	0.73858	0.796332	-0.108615	0.676102	0.810271
glycosyl ceramide (d18:2/24:1, d18:1/24:2)*	Ceramides	Lipid	1.64174	0.446532	1.87839	0.0303953	0.13509
glycosyl-N-palmitoyl-sphingosine (d18:1/16:0)	Ceramides	Lipid	1.6564	0.952974	0.797543	0.135426	0.310454
glycosyl-N-stearoyl-sphingosine (d18:1/18:0)	Ceramides	Lipid	1.53594	0.705437	1.12253	0.0152091	0.0967159
guanidinoacetate	Creatine Metabolism	Amino Acid	0.21924	2.95934	-3.75469	0.000564653	0.0161329
guanidinosuccinate	Guanidino and Acetamido Metabolism	Amino Acid	0.44864	4.07231	-3.18222	0.0128317	0.0927593
guanine	Purine Metabolism, Guanine containing	Nucleotide	277.968	1.10868	7.96993	0.00223426	0.0432438
guanosine	Purine Metabolism, Guanine containing	Nucleotide	2.23894	0.753895	1.57038	0.000188218	0.0105843
guanosine 3'-monophosphate (3'-GMP)	Purine Metabolism, Guanine containing	Nucleotide	0.9792	1.94681	-0.991437	0.269519	0.468728
gulonate*	Ascorbate and Aldarate Metabolism	Cofactors and Vitamins	1.0043	2.06246	-1.03817	0.296537	0.487458
heme	Hemoglobin and Porphyrin Metabolism	Cofactors and Vitamins	0.99884	1.56851	-0.65107	0.264728	0.463081
heptadecasphingosine (d17:1)	Sphingolipid Metabolism	Lipid	2.4041	0.594363	2.01608	0.0271952	0.128541
hexadecasphingosine (d16:1)*	Sphingolipid Metabolism	Lipid	1.6371	1.21273	0.432882	0.629305	0.775325
hexanoylcarnitine (C6)	Fatty Acid Metabolism(Acyl Carnitine)	Lipid	3.7109	0.654637	2.503	0.00399529	0.0534756
hexanoylglutamine	Fatty Acid Metabolism (Acyl Glutamine)	Lipid	0.19464	1.46654	-2.91353	0.00536393	0.0581774
hippurate	Benzoate Metabolism	Xenobiotics	0.23792	5.82425	-4.61352	4.70544e-05	0.00941088
histidine	Histidine Metabolism	Amino Acid	1.06244	1.18488	-0.157365	0.330604	0.522007
homoarginine	Urea cycle; Arginine and Proline Metabolism	Amino Acid	1.18488	1.0536	0.169414	0.886926	0.934194
homocitrulline	Urea cycle; Arginine and Proline Metabolism	Amino Acid	2.24728	1.63347	0.460241	0.945182	0.962834
trans-4-hydroxyproline	Urea cycle; Arginine and Proline Metabolism	Amino Acid	0.99232	0.971832	0.0300991	0.629305	0.775325
hypotaurine	Methionine, Cysteine, SAM and Taurine Metabolism	Amino Acid	3.52358	1.35067	1.38336	0.0528891	0.185286
hypoxanthine	Purine Metabolism, (Hypo)Xanthine/Inosine containing	Nucleotide	0.99966	0.969958	0.0435154	0.783079	0.865281
imidazole lactate	Histidine Metabolism	Amino Acid	0.79692	1.35334	-0.764014	0.264728	0.463081
indole-3-carboxylic acid	Tryptophan Metabolism	Amino Acid	0.5496	0.997179	-0.85947	0.057674	0.19774
indoleacetate	Tryptophan Metabolism	Amino Acid	0.47772	1.61199	-1.75461	0.0328172	0.144225
indolelactate	Tryptophan Metabolism	Amino Acid	1.20668	0.686305	0.814121	0.046372	0.170163
inosine	Purine Metabolism, (Hypo)Xanthine/Inosine containing	Nucleotide	1.21558	0.9379	0.374139	0.446358	0.637654
fructose 1,6-diphosphate/glucose 1,6-diphosphate/myo-inositol diphosphates	Glycolysis, Gluconeogenesis, and Pyruvate Metabolism	Carbohydrate	5.46408	1.22124	2.16163	0.0295502	0.133309
isobutyrylcarnitine (C4)	Leucine, Isoleucine and Valine Metabolism	Amino Acid	1.04708	1.48094	-0.500144	0.489225	0.674792
isoleucine	Leucine, Isoleucine and Valine Metabolism	Amino Acid	1.02538	1.06318	-0.0522258	0.139187	0.310454
isoleucylglycine	Dipeptide	Peptide	1.38548	1.44335	-0.0590379	0.828014	0.905941
isovalerylglycine	Leucine, Isoleucine and Valine Metabolism	Amino Acid	0.1588	1.12413	-2.82353	0.00423035	0.0540045
kynurenate	Tryptophan Metabolism	Amino Acid	0.3212	4.11336	-3.67877	0.00552685	0.0581774
kynurenine	Tryptophan Metabolism	Amino Acid	6.02904	1.18914	2.34201	0.00926972	0.0772476
lactate	Glycolysis, Gluconeogenesis, and Pyruvate Metabolism	Carbohydrate	1.46116	0.790305	0.886632	0.0152456	0.0967159
lactosyl-N-behenoyl-sphingosine (d18:1/22:0)*	Sphingolipid Metabolism	Lipid	1.2608	0.953084	0.403664	0.774483	0.865281
lactosyl-N-nervonoyl-sphingosine (d18:1/24:1)*	Ceramides	Lipid	0.80258	1.16063	-0.532193	0.373218	0.566914
lactosyl-N-palmitoyl-sphingosine (d18:1/16:0)	Ceramides	Lipid	0.99744	1.06409	-0.0933175	0.890599	0.934194
lanthionine	Chemical	Xenobiotics	1.45456	0.871811	0.738496	0.318611	0.512663
laurylcarnitine (C12)	Fatty Acid Metabolism(Acyl Carnitine)	Lipid	4.78864	0.638768	2.90625	0.00282572	0.0458224
leucine	Leucine, Isoleucine and Valine Metabolism	Amino Acid	1.05314	1.10549	-0.0699881	0.446358	0.637654
lidocaine	Drug	Xenobiotics	2.68092	0.892858	1.58623	0.087324	0.243215
lignoceroyl sphingomyelin (d18:1/24:0)	Sphingolipid Metabolism	Lipid	0.78888	1.47272	-0.900601	0.0528891	0.185286
lignoceroylcarnitine (C24)*	Fatty Acid Metabolism(Acyl Carnitine)	Lipid	2.95996	1.04804	1.49788	0.155042	0.331003
linoleate (18:2n6)	Polyunsaturated Fatty Acid (n3 and n6)	Lipid	1.66484	1.5737	0.081223	0.836486	0.905941
linolenate [alpha or gamma; (18:3n3 or 6)]	Polyunsaturated Fatty Acid (n3 and n6)	Lipid	2.44362	0.950695	1.36197	0.139187	0.310454
linolenoylcarnitine (C18:3)*	Fatty Acid Metabolism(Acyl Carnitine)	Lipid	4.52222	0.541968	3.06075	0.0109369	0.0863443
linoleoyl ethanolamide	Endocannabinoid	Lipid	0.49794	1.3858	-1.47668	0.0456081	0.168919
linoleoyl-arachidonoyl-glycerol (18:2/20:4) [1]*	Diacylglycerol	Lipid	1.69502	0.910274	0.89693	0.0274221	0.128541
linoleoyl-arachidonoyl-glycerol (18:2/20:4) [2]*	Diacylglycerol	Lipid	1.81254	1.0224	0.826053	0.0361848	0.147693
linoleoylcarnitine (C18:2)*	Fatty Acid Metabolism(Acyl Carnitine)	Lipid	2.30664	0.928042	1.31353	0.00705816	0.0651522
linoleoyl-linolenoyl-glycerol (18:2/18:3) [2]*	Diacylglycerol	Lipid	1.80516	1.41843	0.34783	0.629305	0.775325
lysine	Lysine Metabolism	Amino Acid	1.09524	1.13408	-0.0502807	0.534114	0.705878
malate	TCA Cycle	Energy	1.7882	1.12081	0.673966	0.0528891	0.185286
maleate	Fatty Acid, Dicarboxylate	Lipid	3.49188	1.35644	1.36418	0.534114	0.705878
malonate	Fatty Acid Synthesis	Lipid	1.08502	2.87364	-1.40516	0.330604	0.522007
malonylcarnitine	Fatty Acid Synthesis	Lipid	2.26992	1.3883	0.709322	0.629305	0.775325
maltose	Glycogen Metabolism	Carbohydrate	0.5496	0.246032	1.15954	0.00793623	0.0700256
maltotetraose	Glycogen Metabolism	Carbohydrate	1.03624	0.460005	1.17164	0.00450615	0.0551773
maltotriose	Glycogen Metabolism	Carbohydrate	0.6764	0.247321	1.45149	0.000285419	0.0123518
mannitol/sorbitol	Fructose, Mannose and Galactose Metabolism	Carbohydrate	0.85902	2.29293	-1.41643	0.534114	0.705878
mannose	Fructose, Mannose and Galactose Metabolism	Carbohydrate	1.59034	0.973111	0.70866	0.412658	0.60389
mannose-6-phosphate	Fructose, Mannose and Galactose Metabolism	Carbohydrate	2.09676	0.574226	1.86847	0.196584	0.38546
margarate (17:0)	Long Chain Fatty Acid	Lipid	1.95188	0.905311	1.10838	0.0152456	0.0967159
margaroylcarnitine*	Fatty Acid Metabolism(Acyl Carnitine)	Lipid	1.78266	0.877837	1.02201	0.0295502	0.133309
methionine	Methionine, Cysteine, SAM and Taurine Metabolism	Amino Acid	1.38472	1.47568	-0.0917846	0.679277	0.810271
methionine sulfone	Methionine, Cysteine, SAM and Taurine Metabolism	Amino Acid	0.83414	0.826458	0.0133482	0.580037	0.743078
methionine sulfoxide	Methionine, Cysteine, SAM and Taurine Metabolism	Amino Acid	0.8397	1.22487	-0.544687	0.446358	0.637654
methyl glucopyranoside (alpha + beta)	Food Component/Plant	Xenobiotics	2.41806	1.67289	0.531508	1	1
methyl-4-hydroxybenzoate sulfate	Benzoate Metabolism	Xenobiotics	0.66626	1.51775	-1.18778	0.254528	0.457263
methylmalonate (MMA)	Fatty Acid Metabolism (also BCAA Metabolism)	Lipid	0.91724	1.98487	-1.11367	0.103473	0.271107
15-methylpalmitate	Fatty Acid, Branched	Lipid	2.39874	1.18079	1.02253	0.207933	0.398594
methylphosphate	Purine and Pyrimidine Metabolism	Nucleotide	0.73512	1.11127	-0.596156	0.240344	0.435669
methylsuccinate	Leucine, Isoleucine and Valine Metabolism	Amino Acid	0.94284	2.59301	-1.45954	0.0152456	0.0967159
myo-inositol	Inositol Metabolism	Lipid	1.31496	1.42202	-0.112919	0.890599	0.934194
myristoleoylcarnitine (C14:1)*	Fatty Acid Metabolism(Acyl Carnitine)	Lipid	4.9215	0.714353	2.78439	0.000329381	0.0123518
myristoyl dihydrosphingomyelin (d18:0/14:0)*	Sphingolipid Metabolism	Lipid	0.7139	1.35368	-0.923097	0.101775	0.271107
myristoylcarnitine (C14)	Fatty Acid Metabolism(Acyl Carnitine)	Lipid	3.23166	0.871547	1.89062	0.00531715	0.0581774
N('1)-acetylspermidine	Polyamine Metabolism	Amino Acid	5.60266	0.636758	3.1373	0.0152091	0.0967159
N1-Methyl-2-pyridone-5-carboxamide	Nicotinate and Nicotinamide Metabolism	Cofactors and Vitamins	0.83818	1.68568	-1.008	0.489225	0.674792
N1-methylinosine	Purine Metabolism, (Hypo)Xanthine/Inosine containing	Nucleotide	0.24498	1.50164	-2.61581	0.00666908	0.0651522
N2,N2-dimethylguanosine	Purine Metabolism, Guanine containing	Nucleotide	0.1731	1.48179	-3.09767	0.00311323	0.0491562
N2-methylguanosine	Purine Metabolism, Guanine containing	Nucleotide	0.52214	1.36609	-1.38754	0.0590558	0.199623
N6,N6,N6-trimethyllysine	Lysine Metabolism	Amino Acid	1.74886	2.13534	-0.288049	0.831099	0.905941
N6-acetyllysine	Lysine Metabolism	Amino Acid	1.42354	2.76121	-0.955818	0.433873	0.631854
N6-carbamoylthreonyladenosine	Purine Metabolism, Adenine containing	Nucleotide	0.3858	0.989942	-1.35949	0.0384153	0.154693
N6-succinyladenosine	Purine Metabolism, Adenine containing	Nucleotide	6.64858	1.17259	2.50334	0.580839	0.743078
N-acetylalanine	Alanine and Aspartate Metabolism	Amino Acid	1.63328	1.00473	0.70097	0.296537	0.487458
N-acetylarginine	Urea cycle; Arginine and Proline Metabolism	Amino Acid	0.54216	1.02366	-0.916943	0.0733376	0.22258
N-acetylasparagine	Alanine and Aspartate Metabolism	Amino Acid	0.31128	1.57528	-2.33932	0.0274221	0.128541
N-acetylaspartate (NAA)	Alanine and Aspartate Metabolism	Amino Acid	1.81252	3.67929	-1.02143	0.159985	0.331003
N-acetyl-aspartyl-glutamate (NAAG)	Glutamate Metabolism	Amino Acid	0.33294	1.62818	-2.28993	0.029801	0.133437
N-acetylcarnosine	Dipeptide Derivative	Peptide	0.19796	1.46677	-2.88936	0.01686	0.102182
N-acetylcysteine	Methionine, Cysteine, SAM and Taurine Metabolism	Amino Acid	1.26382	1.07798	0.229455	0.569506	0.738021
N-acetyl-glucosamine 1-phosphate	Aminosugar Metabolism	Carbohydrate	1.47488	0.923684	0.675126	0.858651	0.926601
N-acetylglucosamine 6-phosphate	Aminosugar Metabolism	Carbohydrate	1.38856	1.0778	0.3655	0.721702	0.843016
N-acetylglucosamine/N-acetylgalactosamine	Aminosugar Metabolism	Carbohydrate	0.72222	1.62635	-1.17113	0.0239507	0.118764
N-acetylglucosaminylasparagine	Aminosugar Metabolism	Carbohydrate	0.91038	0.903084	0.0116083	0.721118	0.843016
N-acetylglutamate	Glutamate Metabolism	Amino Acid	0.64082	1.62647	-1.34376	0.103473	0.271107
N-acetylglutamine	Glutamate Metabolism	Amino Acid	0.79692	6.6613	-3.0633	0.139187	0.310454
N-acetylglycine	Glycine, Serine and Threonine Metabolism	Amino Acid	1.43	0.804816	0.829285	0.0191982	0.106657
N-acetylhistidine	Histidine Metabolism	Amino Acid	0.47714	0.918195	-0.944388	0.174951	0.357043
N-acetylleucine	Leucine, Isoleucine and Valine Metabolism	Amino Acid	0.43454	0.581468	-0.420212	0.621483	0.775325
N-acetylmethionine	Methionine, Cysteine, SAM and Taurine Metabolism	Amino Acid	6.39542	0.643811	3.31233	4.70544e-05	0.00941088
N-acetylneuraminate	Aminosugar Metabolism	Carbohydrate	1.89366	1.38727	0.448925	0.534114	0.705878
N-acetylphenylalanine	Phenylalanine Metabolism	Amino Acid	0.2782	1.00622	-1.85475	0.00250729	0.0458224
N-acetylputrescine	Polyamine Metabolism	Amino Acid	1.32842	1.18784	0.161368	0.568749	0.738021
N-acetylserine	Glycine, Serine and Threonine Metabolism	Amino Acid	0.9804	1.06966	-0.125707	0.489225	0.674792
N-acetyltaurine	Methionine, Cysteine, SAM and Taurine Metabolism	Amino Acid	1.5429	0.957358	0.688514	0.476813	0.671973
N-acetylthreonine	Glycine, Serine and Threonine Metabolism	Amino Acid	0.97278	0.991574	-0.0276064	0.776112	0.865281
N-acetylvaline	Leucine, Isoleucine and Valine Metabolism	Amino Acid	0.74316	0.773263	-0.0572866	0.761246	0.865281
nicotinamide adenine dinucleotide (NAD+)	Nicotinate and Nicotinamide Metabolism	Cofactors and Vitamins	0.87114	4.01205	-2.20336	0.0595543	0.199623
N-alpha-acetylornithine	Urea cycle; Arginine and Proline Metabolism	Amino Acid	0.20466	1.04015	-2.34549	0.0212886	0.11612
N-behenoyl-sphingadienine (d18:2/22:0)*	Sphingolipid Metabolism	Lipid	1.03768	1.29935	-0.324431	0.679277	0.810271
N-delta-acetylornithine	Urea cycle; Arginine and Proline Metabolism	Amino Acid	2.09872	0.875274	1.2617	0.226492	0.423917
nervonate (24:1n9)*	Long Chain Fatty Acid	Lipid	3.03212	0.961179	1.65745	0.0361848	0.147693
nervonoylcarnitine (C24:1)*	Fatty Acid Metabolism(Acyl Carnitine)	Lipid	3.57548	1.04192	1.77889	0.477101	0.671973
N-ethylglycinexylidide	Drug	Xenobiotics	2.06176	0.901626	1.19327	0.315955	0.512663
N-formylmethionine	Methionine, Cysteine, SAM and Taurine Metabolism	Amino Acid	3.51754	0.311021	3.49948	0.000271164	0.0123518
nicotinamide	Nicotinate and Nicotinamide Metabolism	Cofactors and Vitamins	1.22776	0.9566	0.360041	0.207933	0.398594
nicotinamide ribonucleotide (NMN)	Nicotinate and Nicotinamide Metabolism	Cofactors and Vitamins	0.25618	3.12265	-3.60754	0.013984	0.0967159
nicotinamide riboside	Nicotinate and Nicotinamide Metabolism	Cofactors and Vitamins	3.75622	1.13513	1.72643	0.476236	0.671973
N-methyl-GABA	Glutamate Metabolism	Amino Acid	0.77348	1.27648	-0.722734	0.366977	0.558849
N-methylglutamate	Glutamate Metabolism	Amino Acid	0.3581	2.01569	-2.49284	0.38236	0.579333
N-methylproline	Urea cycle; Arginine and Proline Metabolism	Amino Acid	0.72784	1.1547	-0.665825	0.665901	0.810271
N-monomethylarginine	Urea cycle; Arginine and Proline Metabolism	Amino Acid	0.74144	1.33364	-0.84697	0.154772	0.331003
nonadecanoate (19:0)	Long Chain Fatty Acid	Lipid	2.2459	0.903742	1.31331	0.000564653	0.0161329
N-palmitoyl-heptadecasphingosine (d17:1/16:0)*	Sphingolipid Metabolism	Lipid	1.20234	0.988768	0.28214	0.366977	0.558849
N-palmitoyl-sphingadienine (d18:2/16:0)*	Sphingolipid Metabolism	Lipid	1.21524	1.11155	0.128672	0.890599	0.934194
N-palmitoyl-sphinganine (d18:0/16:0)	Sphingolipid Metabolism	Lipid	1.12582	1.05751	0.0903113	0.679277	0.810271
N-palmitoyl-sphingosine (d18:1/16:0)	Ceramides	Lipid	1.40168	0.996037	0.492886	0.235225	0.430289
N-stearoyl-sphingadienine (d18:2/18:0)*	Ceramides	Lipid	1.41256	1.26561	0.158485	0.94332	0.962834
N-stearoyl-sphingosine (d18:1/18:0)*	Ceramides	Lipid	1.20238	1.11567	0.107985	0.730614	0.843016
N-stearoyltaurine	Endocannabinoid	Lipid	0.8053	0.53	0.603534	0.313841	0.512663
N-trimethyl 5-aminovalerate	Lysine Metabolism	Amino Acid	2.30422	1.10748	1.05699	0.0439018	0.16363
octanoylcarnitine (C8)	Fatty Acid Metabolism(Acyl Carnitine)	Lipid	6.42232	0.759779	3.07944	0.00282326	0.0458224
oleate/vaccenate (18:1)	Long Chain Fatty Acid	Lipid	1.50116	1.01406	0.56593	0.264728	0.463081
oleoyl ethanolamide	Endocannabinoid	Lipid	0.76776	1.45778	-0.92505	0.139187	0.310454
oleoyl-arachidonoyl-glycerol (18:1/20:4) [2]*	Diacylglycerol	Lipid	1.6776	0.851905	0.977634	0.0239507	0.118764
oleoylcarnitine (C18:1)	Fatty Acid Metabolism(Acyl Carnitine)	Lipid	2.522	0.876337	1.52501	0.00926972	0.0772476
oleoylcholine	Fatty Acid Metabolism (Acyl Choline)	Lipid	1.16394	2.69891	-1.21336	0.0698346	0.22053
oleoyl-linoleoyl-glycerol (18:1/18:2) [1]	Diacylglycerol	Lipid	2.28012	1.14211	0.997407	0.120365	0.297198
oleoyl-linoleoyl-glycerol (18:1/18:2) [2]	Diacylglycerol	Lipid	1.87972	1.12782	0.73698	0.489225	0.674792
oleoyl-oleoyl-glycerol (18:1/18:1) [1]*	Diacylglycerol	Lipid	2.0811	1.09341	0.928518	0.393566	0.587412
oleoyl-oleoyl-glycerol (18:1/18:1) [2]*	Diacylglycerol	Lipid	2.37766	1.20992	0.974636	0.235225	0.430289
O-methylcatechol sulfate	Benzoate Metabolism	Xenobiotics	0.3181	1.19276	-1.90675	0.0138102	0.0967159
ornithine	Urea cycle; Arginine and Proline Metabolism	Amino Acid	1.02708	1.43299	-0.480485	0.296537	0.487458
orotate	Pyrimidine Metabolism, Orotate containing	Nucleotide	6.98172	1.049	2.73457	0.521982	0.705878
orotidine	Pyrimidine Metabolism, Orotate containing	Nucleotide	2.55314	1.47628	0.790307	0.567902	0.738021
O-sulfo-L-tyrosine	Chemical	Xenobiotics	0.69608	1.64598	-1.24162	0.0152456	0.0967159
oxalate (ethanedioate)	Ascorbate and Aldarate Metabolism	Cofactors and Vitamins	0.84078	0.895468	-0.0909142	0.943283	0.962834
palmitate (16:0)	Long Chain Fatty Acid	Lipid	1.47526	0.9344	0.658857	0.159985	0.331003
palmitoleoylcarnitine (C16:1)*	Fatty Acid Metabolism(Acyl Carnitine)	Lipid	3.31536	0.743474	2.15681	0.00136458	0.0314902
palmitoyl dihydrosphingomyelin (d18:0/16:0)*	Sphingolipid Metabolism	Lipid	0.9051	1.16366	-0.362518	0.296537	0.487458
palmitoyl ethanolamide	Endocannabinoid	Lipid	0.91442	1.75445	-0.940088	0.159985	0.331003
palmitoyl sphingomyelin (d18:1/16:0)	Sphingolipid Metabolism	Lipid	0.81484	1.06196	-0.382145	0.235225	0.430289
palmitoyl-arachidonoyl-glycerol (16:0/20:4) [1]*	Diacylglycerol	Lipid	1.30828	1.36796	-0.0643525	0.831099	0.905941
palmitoyl-arachidonoyl-glycerol (16:0/20:4) [2]*	Diacylglycerol	Lipid	1.33304	1.19956	0.152217	0.629305	0.775325
palmitoylcarnitine (C16)	Fatty Acid Metabolism(Acyl Carnitine)	Lipid	1.99826	1.05587	0.920314	0.264728	0.463081
palmitoylcholine	Fatty Acid Metabolism (Acyl Choline)	Lipid	0.7153	2.08236	-1.5416	0.0595543	0.199623
palmitoyl-dihomo-linolenoyl-glycerol (16:0/20:3n3 or 6) [2]*	Diacylglycerol	Lipid	1.35962	0.8687	0.646274	0.355034	0.550441
palmitoyl-docosahexaenoyl-glycerol (16:0/22:6) [1]*	Diacylglycerol	Lipid	1.58402	0.940789	0.751647	0.117545	0.297198
palmitoyl-docosahexaenoyl-glycerol (16:0/22:6) [2]*	Diacylglycerol	Lipid	1.46064	0.9449	0.628367	0.226492	0.423917
palmitoyl-linolenoyl-glycerol (16:0/18:3) [2]*	Diacylglycerol	Lipid	1.43134	1.12054	0.35317	0.721118	0.843016
palmitoyl-linoleoyl-glycerol (16:0/18:2) [1]*	Diacylglycerol	Lipid	1.36324	1.10174	0.307253	0.534114	0.705878
palmitoyl-linoleoyl-glycerol (16:0/18:2) [2]*	Diacylglycerol	Lipid	1.18882	1.12961	0.0737049	0.730614	0.843016
palmitoyl-oleoyl-glycerol (16:0/18:1) [1]*	Diacylglycerol	Lipid	1.28788	1.02105	0.334948	0.569506	0.738021
palmitoyl-oleoyl-glycerol (16:0/18:1) [2]*	Diacylglycerol	Lipid	1.31844	0.953232	0.467933	0.446358	0.637654
palmitoyl-palmitoyl-glycerol (16:0/16:0) [1]*	Diacylglycerol	Lipid	1.50584	0.938142	0.68269	0.255305	0.457263
palmitoyl-palmitoyl-glycerol (16:0/16:0) [2]*	Diacylglycerol	Lipid	1.5526	0.875553	0.82642	0.235225	0.430289
pantothenate	Pantothenate and CoA Metabolism	Cofactors and Vitamins	1.18038	2.5487	-1.11051	0.1829	0.363378
paraxanthine	Xanthine Metabolism	Xenobiotics	0.5517	0.804321	-0.543888	0.210021	0.400041
p-cresol sulfate	Benzoate Metabolism	Xenobiotics	1.2701	1.56978	-0.305624	0.446358	0.637654
p-cresol-glucuronide*	Tyrosine Metabolism	Amino Acid	0.34174	3.47233	-3.34493	0.00609511	0.0619841
pentadecanoylcarnitine (C15)*	Fatty Acid Metabolism(Acyl Carnitine)	Lipid	2.38224	1.00166	1.24992	0.0815287	0.237462
phenol red	Chemical	Xenobiotics	1.11796	1.16011	-0.0533871	0.679277	0.810271
phenol sulfate	Tyrosine Metabolism	Amino Acid	1.65794	1.81053	-0.127017	0.405562	0.594956
phenylacetylglutamine	Acetylated Peptides	Peptide	0.40458	4.29063	-3.40669	0.000564653	0.0161329
phenylalanine	Phenylalanine Metabolism	Amino Acid	1.12674	1.07822	0.0635017	0.783079	0.865281
phenylalanylglycine	Dipeptide	Peptide	3.07132	1.28982	1.25169	0.775684	0.865281
phosphate	Oxidative Phosphorylation	Energy	0.9748	1.13006	-0.213225	0.534114	0.705878
choline phosphate	Phospholipid Metabolism	Lipid	1.49776	1.08384	0.466652	0.405562	0.594956
phosphoenolpyruvate (PEP)	Glycolysis, Gluconeogenesis, and Pyruvate Metabolism	Carbohydrate	0.8497	1.34453	-0.662078	0.393566	0.587412
phosphoethanolamine	Phospholipid Metabolism	Lipid	1.05682	1.12442	-0.0894527	0.783079	0.865281
phosphopantetheine	Pantothenate and CoA Metabolism	Cofactors and Vitamins	0.54248	2.21329	-2.02855	0.0634227	0.201342
phytosphingosine	Sphingolipid Metabolism	Lipid	0.73164	1.52189	-1.05666	0.0439018	0.16363
pipecolate	Lysine Metabolism	Amino Acid	2.60592	0.981053	1.40939	0.176461	0.357692
piperine	Food Component/Plant	Xenobiotics	0.47786	1.00609	-1.07411	0.223341	0.422727
pregn steroid monosulfate C21H34O5S*	Progestin Steroids	Lipid	0.63434	0.938516	-0.565125	0.76791	0.865281
pregnen-diol disulfate C21H34O8S2*	Progestin Steroids	Lipid	0.7162	1.04137	-0.540046	0.914904	0.956345
proline	Urea cycle; Arginine and Proline Metabolism	Amino Acid	1.01418	1.09148	-0.105971	0.235225	0.430289
prolylglycine	Dipeptide	Peptide	6.572	1.10489	2.57242	0.0388408	0.154834
pro-hydroxy-pro	Urea cycle; Arginine and Proline Metabolism	Amino Acid	0.4497	1.30509	-1.53711	0.0355981	0.147693
propionylcarnitine (C3)	Fatty Acid Metabolism (also BCAA Metabolism)	Lipid	1.29588	1.29822	-0.00259808	0.783079	0.865281
pseudoephedrine	Drug	Xenobiotics	0.17072	1.09488	-2.68107	0.108216	0.282302
pseudouridine	Pyrimidine Metabolism, Uracil containing	Nucleotide	0.68402	1.59283	-1.21948	0.0631941	0.201342
pterin	Pterin Metabolism	Cofactors and Vitamins	0.45722	1.75094	-1.93717	0.00848042	0.0737428
pyridoxal	Vitamin B6 Metabolism	Cofactors and Vitamins	0.60162	1.34351	-1.15908	0.116265	0.297198
pyridoxamine phosphate	Vitamin B6 Metabolism	Cofactors and Vitamins	0.98234	2.05286	-1.06334	0.207933	0.398594
pyridoxate	Vitamin B6 Metabolism	Cofactors and Vitamins	0.32948	2.38884	-2.85805	4.70544e-05	0.00941088
pyridoxine (Vitamin B6)	Vitamin B6 Metabolism	Cofactors and Vitamins	1.52598	1.15042	0.407574	0.890599	0.934194
pyroglutamine*	Glutamate Metabolism	Amino Acid	2.13452	0.873858	1.28844	0.0883682	0.243215
pyruvate	Glycolysis, Gluconeogenesis, and Pyruvate Metabolism	Carbohydrate	1.10184	0.866463	0.346704	0.13073	0.310454
quinate	Food Component/Plant	Xenobiotics	0.35278	1.30208	-1.88398	0.174951	0.357043
quinolinate	Nicotinate and Nicotinamide Metabolism	Cofactors and Vitamins	1.85322	1.87298	-0.0153046	0.0531154	0.185286
retinol (Vitamin A)	Vitamin A Metabolism	Cofactors and Vitamins	0.51136	4.01003	-2.9712	0.00136458	0.0314902
ribitol	Pentose Metabolism	Carbohydrate	1.72054	0.959779	0.842087	0.330604	0.522007
riboflavin (Vitamin B2)	Riboflavin Metabolism	Cofactors and Vitamins	0.91236	2.24068	-1.29626	0.0595543	0.199623
ribonate	Pentose Metabolism	Carbohydrate	0.96472	0.745679	0.371556	0.945182	0.962834
ribose	Pentose Metabolism	Carbohydrate	1.05928	1.08767	-0.0381548	0.569506	0.738021
ribose 1-phosphate	Pentose Phosphate Pathway	Carbohydrate	0.2184	0.813579	-1.89731	0.0364505	0.147772
ribulose/xylulose 5-phosphate	Pentose Phosphate Pathway	Carbohydrate	1.41688	0.545842	1.37616	0.756632	0.865281
rocuronium	Drug	Xenobiotics	0.68074	1.48216	-1.12252	0.668391	0.810271
S-1-pyrroline-5-carboxylate	Glutamate Metabolism	Amino Acid	2.02066	1.3548	0.576747	0.319244	0.512663
saccharopine	Lysine Metabolism	Amino Acid	4.61862	0.591889	2.96406	0.605546	0.771396
S-adenosylhomocysteine (SAH)	Methionine, Cysteine, SAM and Taurine Metabolism	Amino Acid	1.53872	0.778274	0.983381	0.0191982	0.106657
sebacate (decanedioate)	Fatty Acid, Dicarboxylate	Lipid	0.61542	1.18996	-0.951267	0.237254	0.431371
sedoheptulose-7-phosphate	Pentose Phosphate Pathway	Carbohydrate	1.31686	0.860037	0.614632	0.135171	0.310454
serine	Glycine, Serine and Threonine Metabolism	Amino Acid	1.03554	1.24497	-0.265726	0.139187	0.310454
S-methylcysteine	Methionine, Cysteine, SAM and Taurine Metabolism	Amino Acid	0.62318	1.03413	-0.730699	0.159985	0.331003
spermidine	Polyamine Metabolism	Amino Acid	2.7439	1.91924	0.515691	0.159985	0.331003
spermine	Polyamine Metabolism	Amino Acid	8.16028	2.47692	1.72007	0.355034	0.550441
sphingadienine*	Sphingolipid Metabolism	Lipid	3.60194	1.14324	1.65565	0.0191982	0.106657
sphinganine	Sphingolipid Metabolism	Lipid	2.05826	0.891289	1.20746	0.0439018	0.16363
sphingomyelin (d17:1/16:0, d18:1/15:0, d16:1/17:0)*	Sphingolipid Metabolism	Lipid	0.8897	1.38904	-0.642694	0.0631941	0.201342
sphingomyelin (d18:0/18:0, d19:0/17:0)*	Sphingolipid Metabolism	Lipid	0.47316	1.48739	-1.65239	0.0295502	0.133309
sphingomyelin (d18:0/20:0, d16:0/22:0)*	Sphingolipid Metabolism	Lipid	0.47008	1.39208	-1.56627	0.015568	0.0967159
sphingomyelin (d18:1/14:0, d16:1/16:0)*	Sphingolipid Metabolism	Lipid	0.82086	1.23888	-0.593827	0.0883682	0.243215
sphingomyelin (d18:1/17:0, d17:1/18:0, d19:1/16:0)	Sphingolipid Metabolism	Lipid	1.04688	1.41696	-0.436706	0.159985	0.331003
sphingomyelin (d18:1/18:1, d18:2/18:0)	Sphingolipid Metabolism	Lipid	0.98836	1.44742	-0.550371	0.207933	0.398594
sphingomyelin (d18:1/19:0, d19:1/18:0)*	Sphingolipid Metabolism	Lipid	0.81334	1.49141	-0.874747	0.120365	0.297198
sphingomyelin (d18:1/20:0, d16:1/22:0)*	Sphingolipid Metabolism	Lipid	0.74918	1.66205	-1.14958	0.0361848	0.147693
sphingomyelin (d18:1/20:1, d18:2/20:0)*	Sphingolipid Metabolism	Lipid	0.56898	1.27037	-1.1588	0.0361848	0.147693
sphingomyelin (d18:1/21:0, d17:1/22:0, d16:1/23:0)*	Sphingolipid Metabolism	Lipid	0.87842	1.45082	-0.723887	0.159985	0.331003
sphingomyelin (d18:1/22:1, d18:2/22:0, d16:1/24:1)*	Sphingolipid Metabolism	Lipid	0.60278	1.33882	-1.15126	0.0439018	0.16363
sphingomyelin (d18:1/22:2, d18:2/22:1, d16:1/24:2)*	Sphingolipid Metabolism	Lipid	0.62718	1.23416	-0.976582	0.0361848	0.147693
sphingomyelin (d18:1/24:1, d18:2/24:0)*	Sphingolipid Metabolism	Lipid	0.73102	1.23702	-0.758881	0.139187	0.310454
sphingomyelin (d18:1/25:0, d19:0/24:1, d20:1/23:0, d19:1/24:0)*	Sphingolipid Metabolism	Lipid	0.54428	1.53889	-1.49947	0.0361848	0.147693
sphingomyelin (d18:2/14:0, d18:1/14:1)*	Sphingolipid Metabolism	Lipid	0.99948	1.15779	-0.21213	0.569254	0.738021
sphingomyelin (d18:2/16:0, d18:1/16:1)*	Sphingolipid Metabolism	Lipid	0.9037	1.09591	-0.278214	0.330604	0.522007
sphingomyelin (d18:2/18:1)*	Sphingolipid Metabolism	Lipid	0.63036	1.10526	-0.810142	0.157914	0.331003
sphingomyelin (d18:2/21:0, d16:2/23:0)*	Sphingolipid Metabolism	Lipid	0.801	1.35125	-0.754423	0.0753064	0.22258
sphingomyelin (d18:2/23:0, d18:1/23:1, d17:1/24:1)*	Sphingolipid Metabolism	Lipid	0.80176	1.67448	-1.06247	0.0750047	0.22258
sphingomyelin (d18:2/23:1)*	Sphingolipid Metabolism	Lipid	0.75208	1.82857	-1.28176	0.0392247	0.154834
sphingomyelin (d18:2/24:1, d18:1/24:2)*	Sphingolipid Metabolism	Lipid	0.76602	1.29004	-0.751964	0.103473	0.271107
sphingomyelin (d18:2/24:2)*	Sphingolipid Metabolism	Lipid	0.71396	1.31495	-0.88109	0.0750047	0.22258
sphingosine	Sphingolipid Metabolism	Lipid	2.66952	0.922968	1.53223	0.0239507	0.118764
stachydrine	Food Component/Plant	Xenobiotics	1.30926	1.36615	-0.0613671	0.534114	0.705878
stearate (18:0)	Long Chain Fatty Acid	Lipid	1.33334	0.9623	0.470486	0.103473	0.271107
stearidonate (18:4n3)	Polyunsaturated Fatty Acid (n3 and n6)	Lipid	2.07188	0.513079	2.01369	0.020496	0.112822
stearoyl ethanolamide	Endocannabinoid	Lipid	0.92848	1.35714	-0.547623	0.0750047	0.22258
stearoyl sphingomyelin (d18:1/18:0)	Sphingolipid Metabolism	Lipid	0.82472	1.41907	-0.782973	0.0750047	0.22258
stearoyl-arachidonoyl-glycerol (18:0/20:4) [1]*	Diacylglycerol	Lipid	1.26402	1.10975	0.187788	1	1
stearoyl-arachidonoyl-glycerol (18:0/20:4) [2]*	Diacylglycerol	Lipid	1.42022	1.02323	0.472989	0.366977	0.558849
stearoylcarnitine (C18)	Fatty Acid Metabolism(Acyl Carnitine)	Lipid	1.63542	1.03291	0.662946	0.783079	0.865281
stearoyl-docosahexaenoyl-glycerol (18:0/22:6) [2]*	Diacylglycerol	Lipid	1.10934	0.974042	0.187646	0.722225	0.843016
stearoyl-linoleoyl-glycerol (18:0/18:2) [2]*	Diacylglycerol	Lipid	1.436	0.965	0.573455	0.296537	0.487458
suberate (octanedioate)	Fatty Acid, Dicarboxylate	Lipid	0.53524	1.00909	-0.914796	0.0112582	0.0877266
succinate	TCA Cycle	Energy	7.85234	1.02497	2.93754	9.41088e-05	0.00941088
succinylcarnitine (C4-DC)	TCA Cycle	Energy	3.73056	1.09587	1.76731	0.721702	0.843016
sulfate*	Chemical	Xenobiotics	0.8424	1.67705	-0.993351	0.226796	0.423917
tartronate (hydroxymalonate)	Bacterial/Fungal	Xenobiotics	1.08022	0.835579	0.370477	0.857881	0.926601
taurine	Methionine, Cysteine, SAM and Taurine Metabolism	Amino Acid	1.38668	0.981821	0.498103	0.296537	0.487458
tetracosadienoylcarnitine (C24:2)*	Fatty Acid Metabolism(Acyl Carnitine)	Lipid	2.53456	1.20786	1.06928	0.730614	0.843016
tetradecanedioate	Fatty Acid, Dicarboxylate	Lipid	0.93688	1.10284	-0.23529	0.534114	0.705878
theobromine	Xanthine Metabolism	Xenobiotics	0.59266	1.13158	-0.933067	0.353351	0.550441
theophylline	Xanthine Metabolism	Xenobiotics	0.77988	0.690747	0.175094	1	1
thiamin (Vitamin B1)	Thiamine Metabolism	Cofactors and Vitamins	1.30068	0.892	0.54415	0.155042	0.331003
thioproline	Chemical	Xenobiotics	1.4115	1.14271	0.304776	0.405562	0.594956
threonate	Ascorbate and Aldarate Metabolism	Cofactors and Vitamins	1.509	1.10349	0.451513	1	1
threonine	Glycine, Serine and Threonine Metabolism	Amino Acid	1.05128	1.25202	-0.252106	0.264728	0.463081
tricosanoyl sphingomyelin (d18:1/23:0)*	Sphingolipid Metabolism	Lipid	0.98492	1.30074	-0.401251	0.366977	0.558849
trigonelline (N'-methylnicotinate)	Nicotinate and Nicotinamide Metabolism	Cofactors and Vitamins	0.32056	4.53613	-3.8228	0.00705816	0.0651522
tryptophan	Tryptophan Metabolism	Amino Acid	0.8802	1.22802	-0.480432	0.139187	0.310454
tryptophan betaine	Tryptophan Metabolism	Amino Acid	3.47116	1.58145	1.13417	0.94332	0.962834
tyrosine	Tyrosine Metabolism	Amino Acid	1.08374	1.14111	-0.0744199	0.139187	0.310454
tyrosylglycine	Dipeptide	Peptide	1.94742	1.21683	0.678435	0.722051	0.843016
UDP-N-acetylglucosamine/galactosamine	Nucleotide Sugar	Carbohydrate	1.96464	0.966984	1.0227	0.273438	0.472803
uracil	Pyrimidine Metabolism, Uracil containing	Nucleotide	1.58132	1.03435	0.612409	0.0631941	0.201342
urate	Purine Metabolism, (Hypo)Xanthine/Inosine containing	Nucleotide	0.90684	0.933932	-0.0424688	0.783079	0.865281
urea	Urea cycle; Arginine and Proline Metabolism	Amino Acid	1.04126	1.20126	-0.206222	0.836486	0.905941
uridine	Pyrimidine Metabolism, Uracil containing	Nucleotide	0.97458	0.962453	0.0180651	0.890599	0.934194
uridine 2'-monophosphate (2'-UMP)*	Pyrimidine Metabolism, Uracil containing	Nucleotide	0.6629	2.17139	-1.71176	0.164796	0.339786
uridine 3'-monophosphate (3'-UMP)	Pyrimidine Metabolism, Uracil containing	Nucleotide	2.12536	1.02719	1.049	0.775206	0.865281
valine	Leucine, Isoleucine and Valine Metabolism	Amino Acid	1.02076	1.15737	-0.181204	0.446358	0.637654
valylglycine	Dipeptide	Peptide	1.55384	1.76313	-0.182298	0.796236	0.878202
vecuronium	Drug	Xenobiotics	0.58006	1.37578	-1.24597	0.468964	0.666774
xanthine	Purine Metabolism, (Hypo)Xanthine/Inosine containing	Nucleotide	0.58006	1.0248	-0.821068	0.0883682	0.243215
xanthosine	Purine Metabolism, (Hypo)Xanthine/Inosine containing	Nucleotide	0.63576	1.35899	-1.09599	0.0239507	0.118764
ximenoylcarnitine (C26:1)*	Fatty Acid Metabolism(Acyl Carnitine)	Lipid	1.97032	0.894553	1.13919	0.123555	0.303823

## Sheet: SDH vs Normal
Metabolite	Sub Pathway	Super Pathway	SDH Mean	Normal Mean	Log2 Fold Change	P-Value	BH Corrected P-Value
1-(1-enyl-oleoyl)-2-linoleoyl-GPE (P-18:1/18:2)*	Lysoplasmalogen	Lipid	1.7538	1.18811	0.561815	0.132468	0.397403
1-(1-enyl-oleoyl)-GPE (P-18:1)*	Lysoplasmalogen	Lipid	0.832933	3.41503	-2.03562	0.190909	0.448946
1-(1-enyl-palmitoyl)-2-arachidonoyl-GPC (P-16:0/20:4)*	Plasmalogen	Lipid	3.07937	0.817695	1.913	0.0025974	0.088396
1-(1-enyl-palmitoyl)-2-arachidonoyl-GPE (P-16:0/20:4)*	Plasmalogen	Lipid	1.05577	1.04733	0.0115728	1	1
1-(1-enyl-palmitoyl)-2-linoleoyl-GPC (P-16:0/18:2)*	Plasmalogen	Lipid	1.78257	0.853632	1.06227	0.0207792	0.188902
1-(1-enyl-palmitoyl)-2-linoleoyl-GPE (P-16:0/18:2)*	Plasmalogen	Lipid	0.897567	1.058	-0.237249	0.225974	0.469827
1-(1-enyl-palmitoyl)-2-oleoyl-GPC (P-16:0/18:1)*	Plasmalogen	Lipid	1.4407	0.877453	0.715377	0.0532468	0.280416
1-(1-enyl-palmitoyl)-2-oleoyl-GPE (P-16:0/18:1)*	Plasmalogen	Lipid	0.748867	1.10305	-0.558721	0.15974	0.422221
1-(1-enyl-palmitoyl)-2-palmitoleoyl-GPC (P-16:0/16:1)*	Plasmalogen	Lipid	3.12923	1.42492	1.13493	0.027685	0.226862
1-(1-enyl-palmitoyl)-2-palmitoyl-GPC (P-16:0/16:0)*	Plasmalogen	Lipid	2.56993	0.977974	1.39386	0.00909091	0.13986
1-(1-enyl-palmitoyl)-GPC (P-16:0)*	Lysoplasmalogen	Lipid	1.59723	0.472663	1.75669	0.000997726	0.0779221
1-(1-enyl-palmitoyl)-GPE (P-16:0)*	Lysoplasmalogen	Lipid	0.779467	5.12978	-2.71834	0.225974	0.469827
1-(1-enyl-stearoyl)-2-arachidonoyl-GPE (P-18:0/20:4)*	Plasmalogen	Lipid	1.9201	0.864079	1.15195	0.0025974	0.088396
1-(1-enyl-stearoyl)-2-linoleoyl-GPE (P-18:0/18:2)*	Plasmalogen	Lipid	1.28773	0.917142	0.489617	0.087013	0.343472
1-(1-enyl-stearoyl)-2-oleoyl-GPE (P-18:0/18:1)	Plasmalogen	Lipid	1.1996	0.923547	0.377296	0.585714	0.746133
1-(1-enyl-stearoyl)-GPE (P-18:0)*	Lysoplasmalogen	Lipid	0.9097	2.10561	-1.21077	0.338567	0.56155
1,2,3-benzenetriol sulfate (2)	Chemical	Xenobiotics	0.286867	1.068	-1.89646	0.421547	0.612417
1,2-dilinoleoyl-GPC (18:2/18:2)	Phosphatidylcholine (PC)	Lipid	0.962467	1.12117	-0.220195	0.928571	0.955648
1,2-dilinoleoyl-GPE (18:2/18:2)*	Phosphatidylethanolamine (PE)	Lipid	0.441867	1.67253	-1.92035	0.00909091	0.13986
1,2-dipalmitoyl-GPC (16:0/16:0)	Phosphatidylcholine (PC)	Lipid	1.77327	0.807274	1.13528	0.00909091	0.13986
1,2-dipalmitoyl-GPE (16:0/16:0)*	Phosphatidylethanolamine (PE)	Lipid	1.27937	1.09247	0.227838	0.787013	0.874459
1,5-anhydroglucitol (1,5-AG)	Glycolysis, Gluconeogenesis, and Pyruvate Metabolism	Carbohydrate	2.16623	0.930911	1.21847	0.0207792	0.188902
10-nonadecenoate (19:1n9)	Long Chain Fatty Acid	Lipid	2.0939	0.826079	1.34184	0.12572	0.397403
12-HHTrE	Eicosanoid	Lipid	2.18537	0.878758	1.31434	0.632294	0.783915
13-HODE + 9-HODE	Fatty Acid, Monohydroxy	Lipid	1.0694	1.36462	-0.351693	0.787013	0.874459
17-methylstearate	Fatty Acid, Branched	Lipid	2.08977	1.02169	1.03239	0.355844	0.56155
1-arachidonoyl-GPC (20:4n6)*	Lysophospholipid	Lipid	1.99157	0.851979	1.22501	0.0352565	0.243148
1-arachidonoyl-GPE (20:4n6)*	Lysophospholipid	Lipid	1.13637	1.23294	-0.117677	1	1
1-arachidonoyl-GPI (20:4)*	Lysophospholipid	Lipid	1.27213	1.27398	-0.00209751	0.650649	0.783915
1-dihomo-linolenylglycerol (20:3)	Monoacylglycerol	Lipid	4.99703	0.616911	3.01794	0.243344	0.49017
1-linoleoyl-2-arachidonoyl-GPC (18:2/20:4n6)*	Phosphatidylcholine (PC)	Lipid	1.5337	1.09056	0.491943	0.15974	0.422221
1-linoleoyl-2-arachidonoyl-GPE (18:2/20:4)*	Phosphatidylethanolamine (PE)	Lipid	0.768433	1.61016	-1.06721	0.0532468	0.280416
1-linoleoyl-2-linolenoyl-GPC (18:2/18:3)*	Phosphatidylcholine (PC)	Lipid	0.998033	1.33027	-0.414557	0.585714	0.746133
1-linoleoylglycerol (18:2)	Monoacylglycerol	Lipid	3.05107	0.710174	2.10307	0.338158	0.56155
1-linoleoyl-GPC (18:2)	Lysophospholipid	Lipid	1.24677	1.86088	-0.577797	0.787013	0.874459
1-linoleoyl-GPE (18:2)*	Lysophospholipid	Lipid	0.516533	13.269	-4.68305	0.087013	0.343472
1-linoleoyl-GPG (18:2)*	Lysophospholipid	Lipid	1.6878	1.22877	0.457931	0.389073	0.592497
1-linoleoyl-GPI (18:2)*	Lysophospholipid	Lipid	1.06897	1.39595	-0.385028	0.923694	0.955648
1-linoleoyl-GPS (18:2)*	Lysophospholipid	Lipid	1.0815	1.26579	-0.227004	0.848085	0.92001
N1-methyladenosine	Purine Metabolism, Adenine containing	Nucleotide	0.8528	1.1931	-0.484436	0.389073	0.592497
1-methylhistidine	Histidine Metabolism	Amino Acid	0.425767	1.40526	-1.72271	0.179941	0.448946
1-methylimidazoleacetate	Histidine Metabolism	Amino Acid	0.1463	1.36206	-3.21879	0.0690183	0.306748
1-methylnicotinamide	Nicotinate and Nicotinamide Metabolism	Cofactors and Vitamins	2.15	0.714221	1.58989	0.523377	0.697835
1-myristoylglycerol (14:0)	Monoacylglycerol	Lipid	3.28827	0.828153	1.98936	0.310276	0.538051
1-oleoyl-2-arachidonoyl-GPE (18:1/20:4)*	Phosphatidylethanolamine (PE)	Lipid	1.0771	1.32367	-0.297395	0.355844	0.56155
1-oleoyl-2-arachidonoyl-GPI (18:1/20:4) *	Phosphatidylinositol (PI)	Lipid	1.0626	1.07441	-0.0159467	0.463636	0.643939
1-oleoyl-2-linoleoyl-GPC (18:1/18:2)*	Phosphatidylcholine (PC)	Lipid	0.825567	1.06413	-0.366213	0.307792	0.538051
1-oleoyl-2-linoleoyl-GPE (18:1/18:2)*	Phosphatidylethanolamine (PE)	Lipid	0.6065	1.86252	-1.61867	0.0207792	0.188902
1-oleoylglycerol (18:1)	Monoacylglycerol	Lipid	2.55933	1.01116	1.33975	0.310276	0.538051
1-oleoyl-GPC (18:1)	Lysophospholipid	Lipid	1.0283	3.93642	-1.93662	0.355844	0.56155
1-oleoyl-GPE (18:1)	Lysophospholipid	Lipid	0.886467	17.3015	-4.28669	0.107792	0.367473
1-oleoyl-GPG (18:1)*	Lysophospholipid	Lipid	1.58437	0.945	0.74552	0.250803	0.49017
1-oleoyl-GPI (18:1)*	Lysophospholipid	Lipid	0.414467	1.96489	-2.24512	0.0849609	0.343472
1-oleoyl-GPS (18:1)	Lysophospholipid	Lipid	0.962167	1.98326	-1.04351	0.307792	0.538051
1-palmitoleoyl-2-linolenoyl-GPC (16:1/18:3)*	Phosphatidylcholine (PC)	Lipid	1.14217	1.11961	0.0287762	0.810912	0.896035
1-palmitoleoyl-2-linoleoyl-GPC (16:1/18:2)*	Phosphatidylcholine (PC)	Lipid	1.24117	1.14068	0.121797	0.355844	0.56155
1-palmitoleoyl-GPC (16:1)*	Lysophospholipid	Lipid	0.849767	1.81447	-1.09441	0.387864	0.592497
1-palmitoyl-2-arachidonoyl-GPC (16:0/20:4n6)	Phosphatidylcholine (PC)	Lipid	1.5461	1.03021	0.585694	0.0298701	0.226862
1-palmitoyl-2-arachidonoyl-GPE (16:0/20:4)*	Phosphatidylethanolamine (PE)	Lipid	1.6224	2.84673	-0.811177	0.15974	0.422221
1-palmitoyl-2-arachidonoyl-GPI (16:0/20:4)*	Phosphatidylinositol (PI)	Lipid	1.11623	1.38735	-0.313696	0.307792	0.538051
1-palmitoyl-2-linoleoyl-GPC (16:0/18:2)	Phosphatidylcholine (PC)	Lipid	0.931433	1.11904	-0.26474	0.355844	0.56155
1-palmitoyl-2-linoleoyl-GPE (16:0/18:2)	Phosphatidylethanolamine (PE)	Lipid	0.7028	3.06337	-2.12394	0.0207792	0.188902
1-palmitoyl-2-oleoyl-GPC (16:0/18:1)	Phosphatidylcholine (PC)	Lipid	1.02533	1.08495	-0.0815391	0.523377	0.697835
1-palmitoyl-2-oleoyl-GPE (16:0/18:1)	Phosphatidylethanolamine (PE)	Lipid	0.885167	2.21628	-1.32412	0.0688312	0.306748
1-palmitoyl-2-oleoyl-GPG (16:0/18:1)	Phosphatidylglycerol (PG)	Lipid	1.50383	1.67178	-0.152744	0.787013	0.874459
1-palmitoyl-2-oleoyl-GPI (16:0/18:1)*	Phosphatidylinositol (PI)	Lipid	0.7414	1.30113	-0.811437	0.15974	0.422221
1-palmitoyl-2-oleoyl-GPS (16:0/18:1)	Phosphatidylserine (PS)	Lipid	1.0372	2.25766	-1.12213	0.0688312	0.306748
1-palmitoyl-2-palmitoleoyl-GPC (16:0/16:1)*	Phosphatidylcholine (PC)	Lipid	1.5313	0.995089	0.621859	0.355844	0.56155
1-palmitoyl-2-stearoyl-GPC (16:0/18:0)	Phosphatidylcholine (PC)	Lipid	2.19597	0.883216	1.31402	0.00909091	0.13986
1-palmitoyl-2-stearoyl-GPE (16:0/18:0)*	Phosphatidylethanolamine (PE)	Lipid	1.942	0.911453	1.0913	0.179201	0.448946
1-palmitoylglycerol (16:0)	Monoacylglycerol	Lipid	1.87983	0.803753	1.22578	0.292479	0.531779
1-palmitoyl-GPC (16:0)	Lysophospholipid	Lipid	1.18937	2.86431	-1.26799	0.355844	0.56155
1-palmitoyl-GPE (16:0)	Lysophospholipid	Lipid	1.07853	27.0129	-4.6465	0.132468	0.397403
1-palmitoyl-GPG (16:0)*	Lysophospholipid	Lipid	1.45493	5.92663	-2.02626	0.225974	0.469827
1-palmitoyl-GPI (16:0)	Lysophospholipid	Lipid	0.618667	2.51611	-2.02396	0.107792	0.367473
1-palmitoyl-GPS (16:0)*	Lysophospholipid	Lipid	0.0641333	3.06007	-5.57635	0.0347918	0.243148
1-stearoyl-2-arachidonoyl-GPC (18:0/20:4)	Phosphatidylcholine (PC)	Lipid	1.61433	0.865342	0.899596	0.00909091	0.13986
1-stearoyl-2-arachidonoyl-GPE (18:0/20:4)	Phosphatidylethanolamine (PE)	Lipid	1.3656	1.24114	0.137867	0.523377	0.697835
1-stearoyl-2-arachidonoyl-GPI (18:0/20:4)	Phosphatidylinositol (PI)	Lipid	1.23107	0.957084	0.363191	0.15974	0.422221
1-stearoyl-2-arachidonoyl-GPS (18:0/20:4)	Phosphatidylserine (PS)	Lipid	0.9998	1.88529	-0.915075	0.225974	0.469827
1-stearoyl-2-linoleoyl-GPC (18:0/18:2)*	Phosphatidylcholine (PC)	Lipid	0.9381	0.965116	-0.0409603	0.718182	0.823918
1-stearoyl-2-linoleoyl-GPE (18:0/18:2)*	Phosphatidylethanolamine (PE)	Lipid	0.7477	1.38978	-0.894329	0.0402597	0.243998
1-stearoyl-2-linoleoyl-GPI (18:0/18:2)	Phosphatidylinositol (PI)	Lipid	0.978567	1.22027	-0.318463	0.355844	0.56155
1-stearoyl-2-linoleoyl-GPS (18:0/18:2)	Phosphatidylserine (PS)	Lipid	0.890033	1.08307	-0.283193	0.407792	0.596769
1-stearoyl-2-oleoyl-GPC (18:0/18:1)	Phosphatidylcholine (PC)	Lipid	1.16377	0.977968	0.250942	0.718182	0.823918
1-stearoyl-2-oleoyl-GPE (18:0/18:1)	Phosphatidylethanolamine (PE)	Lipid	0.9653	1.09675	-0.184189	0.650649	0.783915
1-stearoyl-2-oleoyl-GPG (18:0/18:1)	Phosphatidylglycerol (PG)	Lipid	1.56857	0.844568	0.893161	0.0142857	0.168067
1-stearoyl-2-oleoyl-GPI (18:0/18:1)*	Phosphatidylinositol (PI)	Lipid	0.6976	1.54997	-1.15177	0.107792	0.367473
1-stearoyl-2-oleoyl-GPS (18:0/18:1)	Phosphatidylserine (PS)	Lipid	0.867733	0.991695	-0.192644	0.718182	0.823918
1-stearoyl-GPC (18:0)	Lysophospholipid	Lipid	1.24207	1.80318	-0.5378	0.787013	0.874459
1-stearoyl-GPE (18:0)	Lysophospholipid	Lipid	2.01043	12.8594	-2.67724	0.132468	0.397403
1-stearoyl-GPG (18:0)	Lysophospholipid	Lipid	0.4264	1.43533	-1.7511	0.210996	0.469827
1-stearoyl-GPI (18:0)	Lysophospholipid	Lipid	0.8791	2.14645	-1.28785	0.225974	0.469827
1-stearoyl-GPS (18:0)*	Lysophospholipid	Lipid	0.483133	4.67293	-3.27383	0.107792	0.367473
2,3-diphosphoglycerate	Glycolysis, Gluconeogenesis, and Pyruvate Metabolism	Carbohydrate	1.43443	1.16576	0.299206	0.665924	0.799109
2-aminoadipate	Lysine Metabolism	Amino Acid	2.8028	0.947068	1.56533	0.292479	0.531779
2-aminobutyrate	Glutathione Metabolism	Amino Acid	1.0561	0.818658	0.367414	0.307792	0.538051
adenosine 2'-monophosphate (2'-AMP)	Purine Metabolism, Adenine containing	Nucleotide	1.41447	0.897879	0.655665	0.18031	0.448946
2'-deoxyguanosine	Purine Metabolism, Guanine containing	Nucleotide	2.85003	0.559168	2.34962	0.0342775	0.243148
2'-deoxyinosine	Purine Metabolism, (Hypo)Xanthine/Inosine containing	Nucleotide	2.36907	0.688747	1.78227	0.337336	0.56155
2'-deoxyuridine	Pyrimidine Metabolism, Uracil containing	Nucleotide	0.6247	1.46776	-1.23238	0.250803	0.49017
2-hydroxyacetaminophen sulfate*	Drug	Xenobiotics	0.345433	2.74812	-2.99196	0.206137	0.469827
2-hydroxybutyrate/2-hydroxyisobutyrate	Glutathione Metabolism	Amino Acid	2.1578	0.912953	1.24095	0.0012987	0.0779221
2-hydroxyglutarate	Fatty Acid, Dicarboxylate	Lipid	6.79383	0.763632	3.15328	0.225974	0.469827
2-hydroxypalmitate	Fatty Acid, Monohydroxy	Lipid	0.884767	1.85899	-1.07115	0.355844	0.56155
2-linoleoylglycerol (18:2)	Monoacylglycerol	Lipid	3.7867	0.7002	2.4351	0.243344	0.49017
2-methylbutyrylcarnitine (C5)	Leucine, Isoleucine and Valine Metabolism	Amino Acid	1.121	1.22875	-0.132408	0.597712	0.756183
2-methylcitrate/homocitrate	TCA Cycle	Energy	0.403233	1.82349	-2.17702	0.0402597	0.243998
2-oleoylglycerol (18:1)	Monoacylglycerol	Lipid	3.52133	0.642132	2.45518	0.220453	0.469827
2-palmitoylglycerol (16:0)	Monoacylglycerol	Lipid	2.5736	0.600674	2.09913	0.0411842	0.247105
2-palmitoyl-GPC (16:0)*	Lysophospholipid	Lipid	0.864967	1.57868	-0.868006	0.565832	0.73965
2-stearoyl-GPE (18:0)*	Lysophospholipid	Lipid	0.731733	7.92235	-3.43654	0.0532468	0.280416
3-(4-hydroxyphenyl)lactate	Tyrosine Metabolism	Amino Acid	1.96147	0.456589	2.10296	0.0012987	0.0779221
3-aminoisobutyrate	Pyrimidine Metabolism, Thymine containing	Nucleotide	2.1678	0.885079	1.29235	0.132468	0.397403
adenosine 3'-monophosphate (3'-AMP)	Purine Metabolism, Adenine containing	Nucleotide	1.65093	2.00935	-0.283449	0.718182	0.823918
3-carboxy-4-methyl-5-propyl-2-furanpropanoate (CMPF)	Fatty Acid, Dicarboxylate	Lipid	0.704633	0.955026	-0.438668	0.773849	0.874459
cytidine 3'-monophosphate (3'-CMP)	Pyrimidine Metabolism, Cytidine containing	Nucleotide	0.121333	2.58382	-4.41246	0.0127631	0.168067
3-hydroxy-3-methylglutarate	Mevalonate Metabolism	Lipid	8.2068	1.26561	2.69699	0.0142857	0.168067
3-hydroxybutyrate (BHBA)	Ketone Bodies	Lipid	4.84353	1.27006	1.93116	0.00519481	0.135517
3-hydroxybutyrylcarnitine (1)	Fatty Acid Metabolism(Acyl Carnitine)	Lipid	2.29133	0.802695	1.51326	0.00909091	0.13986
3-hydroxybutyrylcarnitine (2)	Fatty Acid Metabolism(Acyl Carnitine)	Lipid	3.26603	0.936211	1.80263	0.00519481	0.135517
3-hydroxydecanoate	Fatty Acid, Monohydroxy	Lipid	0.8928	1.12573	-0.334454	0.407792	0.596769
3-hydroxyhexanoate	Fatty Acid, Monohydroxy	Lipid	0.9536	0.928968	0.0377547	0.923759	0.955648
3-hydroxyhippurate	Benzoate Metabolism	Xenobiotics	0.3701	3.19256	-3.10873	0.055413	0.280438
3-hydroxyisobutyrate	Leucine, Isoleucine and Valine Metabolism	Amino Acid	1.22153	0.839305	0.541426	0.919973	0.955648
3-hydroxylaurate	Fatty Acid, Monohydroxy	Lipid	0.9539	1.22238	-0.357782	0.463636	0.643939
3-hydroxymyristate	Fatty Acid, Monohydroxy	Lipid	0.7153	1.44932	-1.01876	0.107792	0.367473
3-hydroxyoctanoate	Fatty Acid, Monohydroxy	Lipid	0.6045	1.15051	-0.928453	0.386512	0.592497
3-indoxyl sulfate	Tryptophan Metabolism	Amino Acid	1.15823	1.26052	-0.122088	0.585714	0.746133
3-methyl-2-oxobutyrate	Leucine, Isoleucine and Valine Metabolism	Amino Acid	0.5163	0.862079	-0.73961	0.246215	0.49017
3-methylglutaconate	Leucine, Isoleucine and Valine Metabolism	Amino Acid	0.605233	1.06694	-0.817911	0.500614	0.690501
3-methylhistidine	Histidine Metabolism	Amino Acid	0.323	2.11592	-2.71168	0.249596	0.49017
3-phosphoglycerate	Glycolysis, Gluconeogenesis, and Pyruvate Metabolism	Carbohydrate	0.9185	1.75453	-0.93373	0.389073	0.592497
3-sulfo-L-alanine	Methionine, Cysteine, SAM and Taurine Metabolism	Amino Acid	0.6959	0.853068	-0.293781	0.845783	0.92001
3-ureidopropionate	Pyrimidine Metabolism, Uracil containing	Nucleotide	0.384333	1.07701	-1.4866	0.15974	0.422221
4-acetamidobenzoate	Chemical	Xenobiotics	0.950567	1.02364	-0.106852	0.928571	0.955648
4-acetamidophenol	Drug	Xenobiotics	0.250667	0.958232	-1.9346	0.289875	0.531779
4-acetamidophenylglucuronide	Drug	Xenobiotics	0.272133	2.04597	-2.9104	0.227083	0.469827
4-acetaminophen sulfate	Drug	Xenobiotics	0.2848	1.72002	-2.5944	0.210996	0.469827
4-cholesten-3-one	Sterol	Lipid	1.8842	1.02955	0.871942	0.718182	0.823918
4-guanidinobutanoate	Guanidino and Acetamido Metabolism	Amino Acid	0.622233	1.64483	-1.40241	0.132468	0.397403
4-hydroxyglutamate	Glutamate Metabolism	Amino Acid	0.222167	3.38033	-3.92745	0.055413	0.280438
4-hydroxyhippurate	Benzoate Metabolism	Xenobiotics	0.106867	3.33935	-4.96568	0.0127631	0.168067
4-imidazoleacetate	Histidine Metabolism	Amino Acid	0.5597	3.21494	-2.52207	0.225974	0.469827
4-methylcatechol sulfate	Benzoate Metabolism	Xenobiotics	1.5497	2.1492	-0.471811	0.848212	0.92001
5-(galactosylhydroxy)-L-lysine	Lysine Metabolism	Amino Acid	1.574	0.938468	0.746055	0.132468	0.397403
5-acetylamino-6-amino-3-methyluracil	Xanthine Metabolism	Xenobiotics	0.232767	1.43917	-2.62828	0.0433239	0.25737
5-aminovalerate	Lysine Metabolism	Amino Acid	0.782	0.587247	0.4132	0.697358	0.823918
5-dodecenoate (12:1n7)	Medium Chain Fatty Acid	Lipid	3.30983	1.42873	1.21202	0.355844	0.56155
5-hydroxylysine	Lysine Metabolism	Amino Acid	0.543967	1.58605	-1.54385	0.103465	0.367473
5-methylthioadenosine (MTA)	Polyamine Metabolism	Amino Acid	0.570567	1.00421	-0.815594	0.923348	0.955648
5-methyluridine (ribothymidine)	Pyrimidine Metabolism, Uracil containing	Nucleotide	0.401567	1.00172	-1.31877	0.144748	0.422221
5-oxoproline	Glutathione Metabolism	Amino Acid	0.786	1.06861	-0.443128	0.523377	0.697835
6-hydroxyindole sulfate	Chemical	Xenobiotics	0.4254	1.15793	-1.44465	0.124757	0.397403
6-phosphogluconate	Pentose Phosphate Pathway	Carbohydrate	1.34673	1.00324	0.424802	0.292479	0.531779
7-alpha-hydroxy-3-oxo-4-cholestenoate (7-Hoca)	Sterol	Lipid	1.69653	0.292889	2.53416	0.0241587	0.213165
7-methylguanine	Purine Metabolism, Guanine containing	Nucleotide	0.840667	1.80978	-1.10621	0.250402	0.49017
acetylcarnitine (C2)	Fatty Acid Metabolism(Acyl Carnitine)	Lipid	3.0355	0.775153	1.96938	0.0025974	0.088396
acetylphosphate	Oxidative Phosphorylation	Energy	1.5954	0.844547	0.917668	0.443914	0.631158
acisoga	Polyamine Metabolism	Amino Acid	1.20793	0.961026	0.329893	0.389073	0.592497
aconitate [cis or trans]	TCA Cycle	Energy	0.544633	39.0423	-6.16361	0.132468	0.397403
adenine	Purine Metabolism, Adenine containing	Nucleotide	0.796533	1.50495	-0.917911	0.650649	0.783915
adenosine	Purine Metabolism, Adenine containing	Nucleotide	0.900567	2.63047	-1.54641	0.15974	0.422221
adenosine 3',5'-diphosphate	Purine Metabolism, Adenine containing	Nucleotide	1.55607	0.956484	0.702091	0.291249	0.531779
adipate	Fatty Acid, Dicarboxylate	Lipid	0.477467	1.31285	-1.45923	0.0931473	0.362912
adrenate (22:4n6)	Polyunsaturated Fatty Acid (n3 and n6)	Lipid	2.24917	0.870163	1.37003	0.055413	0.280438
adrenoylcarnitine (C22:4)*	Fatty Acid Metabolism(Acyl Carnitine)	Lipid	7.12457	1.09119	2.70689	0.190909	0.448946
alanine	Alanine and Aspartate Metabolism	Amino Acid	1.03287	1.09436	-0.0834306	0.718182	0.823918
allantoin	Purine Metabolism, (Hypo)Xanthine/Inosine containing	Nucleotide	0.741833	0.999595	-0.430248	0.846751	0.92001
alpha-hydroxyisovalerate	Leucine, Isoleucine and Valine Metabolism	Amino Acid	2.59603	0.779379	1.73591	0.0166417	0.178304
alpha-ketoglutarate	TCA Cycle	Energy	0.9465	1.00262	-0.083102	0.718182	0.823918
alpha-tocopherol	Tocopherol Metabolism	Cofactors and Vitamins	2.4528	0.954774	1.3612	0.0207792	0.188902
adenosine 5'-monophosphate (AMP)	Purine Metabolism, Adenine containing	Nucleotide	1.52993	4.86694	-1.66955	0.632294	0.783915
androstenediol (3beta,17beta) disulfate (1)	Androgenic Steroids	Lipid	2.68403	1.69479	0.663297	0.213463	0.469827
androstenediol (3beta,17beta) disulfate (2)	Androgenic Steroids	Lipid	1.22647	0.755363	0.699266	0.3725	0.583551
androstenediol (3beta,17beta) monosulfate (1)	Androgenic Steroids	Lipid	0.7467	3.16632	-2.08421	0.92255	0.955648
androsterone sulfate	Androgenic Steroids	Lipid	2.93967	1.80086	0.706968	0.225974	0.469827
anserine	Dipeptide Derivative	Peptide	0.458767	3.08944	-2.75151	0.227083	0.469827
arabitol/xylitol	Pentose Metabolism	Carbohydrate	0.862733	1.44996	-0.74903	0.307792	0.538051
arabonate/xylonate	Pentose Metabolism	Carbohydrate	0.734167	1.53284	-1.06202	0.250803	0.49017
arachidate (20:0)	Long Chain Fatty Acid	Lipid	2.4775	0.910116	1.44476	0.00519481	0.135517
arachidonate (20:4n6)	Polyunsaturated Fatty Acid (n3 and n6)	Lipid	1.27213	3.00153	-1.23845	0.307792	0.538051
arachidonoylcarnitine (C20:4)	Fatty Acid Metabolism(Acyl Carnitine)	Lipid	13.0713	1.12886	3.53347	0.0402597	0.243998
arachidoylcarnitine (C20)*	Fatty Acid Metabolism(Acyl Carnitine)	Lipid	4.57127	1.18469	1.94809	0.225974	0.469827
argininate*	Urea cycle; Arginine and Proline Metabolism	Amino Acid	2.2822	1.39577	0.709366	0.387864	0.592497
arginine	Urea cycle; Arginine and Proline Metabolism	Amino Acid	0.9813	0.965295	0.0237247	0.463636	0.643939
argininosuccinate	Urea cycle; Arginine and Proline Metabolism	Amino Acid	0.8191	1.5926	-0.959272	0.338567	0.56155
ascorbate (Vitamin C)	Ascorbate and Aldarate Metabolism	Cofactors and Vitamins	0.846133	1.06481	-0.331633	0.923759	0.955648
asparagine	Alanine and Aspartate Metabolism	Amino Acid	0.9341	1.09832	-0.233644	0.225974	0.469827
aspartate	Alanine and Aspartate Metabolism	Amino Acid	0.907867	1.39157	-0.61616	0.107792	0.367473
azelate (nonanedioate)	Fatty Acid, Dicarboxylate	Lipid	0.520667	1.01308	-0.960315	0.310276	0.538051
behenate (22:0)*	Long Chain Fatty Acid	Lipid	2.87323	0.953863	1.59082	0.0207792	0.188902
behenoyl dihydrosphingomyelin (d18:0/22:0)*	Sphingolipid Metabolism	Lipid	0.6683	1.65431	-1.30766	0.087013	0.343472
behenoyl sphingomyelin (d18:1/22:0)*	Sphingolipid Metabolism	Lipid	1.08417	1.1385	-0.0705477	0.857143	0.92001
behenoylcarnitine (C22)*	Fatty Acid Metabolism(Acyl Carnitine)	Lipid	7.0036	1.2172	2.52453	0.190909	0.448946
beta-alanine	Pyrimidine Metabolism, Uracil containing	Nucleotide	1.94803	1.09451	0.831733	0.407792	0.596769
beta-citrylglutamate	Glutamate Metabolism	Amino Acid	1.39783	1.01287	0.464746	0.650649	0.783915
beta-guanidinopropanoate	Food Component/Plant	Xenobiotics	2.0265	1.37587	0.558642	0.585714	0.746133
beta-hydroxyisovalerate	Leucine, Isoleucine and Valine Metabolism	Amino Acid	1.64373	1.20439	0.448668	0.407792	0.596769
betaine	Glycine, Serine and Threonine Metabolism	Amino Acid	1.2236	1.07891	0.181557	0.928571	0.955648
bilirubin (Z,Z)	Hemoglobin and Porphyrin Metabolism	Cofactors and Vitamins	1.78227	0.428953	2.05482	0.0158992	0.176212
bilirubin (E,E)*	Hemoglobin and Porphyrin Metabolism	Cofactors and Vitamins	2.4875	0.681437	1.86804	0.0335101	0.243148
biliverdin	Hemoglobin and Porphyrin Metabolism	Cofactors and Vitamins	2.88763	1.09974	1.39273	0.787013	0.874459
butyrylcarnitine (C4)	Fatty Acid Metabolism (also BCAA Metabolism)	Lipid	3.31367	0.798816	2.05249	0.00909091	0.13986
caprate (10:0)	Medium Chain Fatty Acid	Lipid	2.1108	1.13623	0.893533	0.179941	0.448946
carboxyethyl-GABA	Glutamate Metabolism	Amino Acid	0.2285	1.30012	-2.50837	0.0161528	0.176212
carnitine	Carnitine Metabolism	Lipid	1.67103	0.882526	0.921029	0.132468	0.397403
carnosine	Histidine Metabolism	Amino Acid	1.0257	1.65393	-0.689291	0.502922	0.69051
carotene diol (1)	Food Component/Plant	Xenobiotics	1.2312	1.01257	0.282038	0.928571	0.955648
carotene diol (2)	Food Component/Plant	Xenobiotics	0.971667	0.744405	0.384373	0.699104	0.823918
carotene diol (3)	Food Component/Plant	Xenobiotics	0.6091	0.672253	-0.142324	0.624042	0.783915
catechol sulfate	Benzoate Metabolism	Xenobiotics	0.456533	1.54976	-1.76325	0.164167	0.430133
cefazolin	Drug	Xenobiotics	0.817133	2.10098	-1.36242	0.436699	0.631158
ceramide (d16:1/24:1, d18:1/22:1)*	Ceramides	Lipid	0.4747	1.07392	-1.1778	0.179941	0.448946
ceramide (d18:1/14:0, d16:1/16:0)*	Ceramides	Lipid	1.12097	1.13279	-0.0151364	1	1
ceramide (d18:1/17:0, d17:1/18:0)*	Ceramides	Lipid	1.4411	0.963668	0.580562	0.12572	0.397403
ceramide (d18:1/20:0, d16:1/22:0, d20:1/18:0)*	Ceramides	Lipid	1.44743	1.25628	0.20434	0.523377	0.697835
ceramide (d18:2/24:1, d18:1/24:2)*	Ceramides	Lipid	0.826467	1.11611	-0.433451	0.389073	0.592497
cerotoylcarnitine (C26)*	Fatty Acid Metabolism(Acyl Carnitine)	Lipid	0.575367	0.750453	-0.383279	1	1
C-glycosyltryptophan	Tryptophan Metabolism	Amino Acid	1.04137	1.07787	-0.0497029	1	1
cholesterol	Sterol	Lipid	1.1696	0.951116	0.298322	0.650649	0.783915
choline	Phospholipid Metabolism	Lipid	1.70807	1.08502	0.654641	0.225974	0.469827
citrate	TCA Cycle	Energy	0.978033	29.8237	-4.93043	0.523377	0.697835
citrulline	Urea cycle; Arginine and Proline Metabolism	Amino Acid	1.2844	0.736558	0.802224	0.103368	0.367473
cytidine 5'-monophosphate (5'-CMP)	Pyrimidine Metabolism, Cytidine containing	Nucleotide	1.8613	1.41815	0.392303	0.701868	0.823918
coenzyme A	Pantothenate and CoA Metabolism	Cofactors and Vitamins	1.06523	2.26444	-1.08799	0.41596	0.605767
cortisone	Corticosteroids	Lipid	1.18617	1.75117	-0.562011	0.701627	0.823918
creatine	Creatine Metabolism	Amino Acid	1.714	1.03707	0.724856	0.0402597	0.243998
creatinine	Creatine Metabolism	Amino Acid	1.02603	1.70576	-0.733335	0.190909	0.448946
cystathionine	Methionine, Cysteine, SAM and Taurine Metabolism	Amino Acid	0.9158	1.60246	-0.807182	0.848085	0.92001
cysteine	Methionine, Cysteine, SAM and Taurine Metabolism	Amino Acid	2.05757	1.74837	0.23493	1	1
cysteine sulfinic acid	Methionine, Cysteine, SAM and Taurine Metabolism	Amino Acid	0.960967	0.834779	0.203092	0.923348	0.955648
cysteinylglycine	Glutathione Metabolism	Amino Acid	1.36897	5.4829	-2.00185	0.306623	0.538051
cystine	Methionine, Cysteine, SAM and Taurine Metabolism	Amino Acid	0.743	0.850095	-0.194261	0.701627	0.823918
cytidine	Pyrimidine Metabolism, Cytidine containing	Nucleotide	0.706667	1.31757	-0.898776	0.307792	0.538051
cytidine 5'-monophospho-N-acetylneuraminic acid	Nucleotide Sugar	Carbohydrate	1.73573	1.15415	0.588711	0.250402	0.49017
decanoylcarnitine (C10)	Fatty Acid Metabolism(Acyl Carnitine)	Lipid	7.54387	0.295563	4.67377	0.0158992	0.176212
dehydroascorbate	Ascorbate and Aldarate Metabolism	Cofactors and Vitamins	1.87433	1.01444	0.885698	0.0688312	0.306748
dehydroisoandrosterone sulfate (DHEA-S)	Androgenic Steroids	Lipid	1.69303	2.67841	-0.661764	0.928571	0.955648
delta-tocopherol	Tocopherol Metabolism	Cofactors and Vitamins	4.00913	1.69526	1.24179	0.027729	0.226862
deoxycarnitine	Carnitine Metabolism	Lipid	2.7949	0.806032	1.79389	0.0025974	0.088396
deoxycholate	Secondary Bile Acid Metabolism	Lipid	1.03207	0.666737	0.630347	0.275723	0.513769
diacylglycerol (14:0/18:1, 16:0/16:1) [1]*	Diacylglycerol	Lipid	2.72397	1.35175	1.01088	0.388671	0.592497
diacylglycerol (14:0/18:1, 16:0/16:1) [2]*	Diacylglycerol	Lipid	2.67217	1.38072	0.952594	0.463636	0.643939
diacylglycerol (16:1/18:2 [2], 16:0/18:3 [1])*	Diacylglycerol	Lipid	3.50697	1.29436	1.43799	0.355844	0.56155
dihomo-linoleate (20:2n6)	Polyunsaturated Fatty Acid (n3 and n6)	Lipid	3.27577	0.793426	2.04566	0.107792	0.367473
dihomo-linolenate (20:3n3 or n6)	Polyunsaturated Fatty Acid (n3 and n6)	Lipid	3.44973	1.34021	1.36403	0.15974	0.422221
dihomo-linolenoylcarnitine (20:3n3 or 6)*	Fatty Acid Metabolism(Acyl Carnitine)	Lipid	2.65137	0.818305	1.69603	0.0688312	0.306748
dihomo-linoleoylcarnitine (C20:2)*	Fatty Acid Metabolism(Acyl Carnitine)	Lipid	2.435	1.16128	1.06821	0.0298701	0.226862
dihydroxyacetone phosphate (DHAP)	Glycolysis, Gluconeogenesis, and Pyruvate Metabolism	Carbohydrate	1.7663	0.652895	1.43581	0.00909091	0.13986
dimethylarginine (SDMA + ADMA)	Urea cycle; Arginine and Proline Metabolism	Amino Acid	1.29073	4.80715	-1.89699	0.264935	0.495206
dimethylglycine	Glycine, Serine and Threonine Metabolism	Amino Acid	1.21273	0.867095	0.484001	0.027729	0.226862
docosadienoate (22:2n6)	Polyunsaturated Fatty Acid (n3 and n6)	Lipid	2.31387	0.699674	1.72555	0.0532468	0.280416
docosadienoylcarnitine (C22:2)*	Fatty Acid Metabolism(Acyl Carnitine)	Lipid	3.1613	1.19674	1.40141	0.15974	0.422221
docosahexaenoate (DHA; 22:6n3)	Polyunsaturated Fatty Acid (n3 and n6)	Lipid	1.23303	3.55497	-1.52762	0.264935	0.495206
docosahexaenoylcarnitine (C22:6)*	Fatty Acid Metabolism(Acyl Carnitine)	Lipid	2.38513	0.678516	1.81362	0.259616	0.495206
docosapentaenoate (n3 DPA; 22:5n3)	Polyunsaturated Fatty Acid (n3 and n6)	Lipid	2.52593	1.26541	0.997217	0.107792	0.367473
docosapentaenoate (n6 DPA; 22:5n6)	Polyunsaturated Fatty Acid (n3 and n6)	Lipid	2.19853	1.63219	0.429733	0.250803	0.49017
docosatrienoate (22:3n3)	Polyunsaturated Fatty Acid (n3 and n6)	Lipid	3.30677	0.561216	2.55879	0.0819667	0.343472
docosatrienoylcarnitine (C22:3)*	Fatty Acid Metabolism(Acyl Carnitine)	Lipid	2.06477	1.34617	0.61712	0.355844	0.56155
dodecanedioate	Fatty Acid, Dicarboxylate	Lipid	0.820867	1.05841	-0.36668	0.598645	0.756183
ectoine	Chemical	Xenobiotics	0.2969	1.34829	-2.18308	0.35752	0.56155
eicosapentaenoate (EPA; 20:5n3)	Polyunsaturated Fatty Acid (n3 and n6)	Lipid	1.4016	2.40306	-0.7778	0.650649	0.783915
eicosenoate (20:1)	Long Chain Fatty Acid	Lipid	6.34363	1.19251	2.41131	0.0402597	0.243998
eicosenoylcarnitine (C20:1)*	Fatty Acid Metabolism(Acyl Carnitine)	Lipid	2.889	0.954032	1.59846	0.00909091	0.13986
epiandrosterone sulfate	Androgenic Steroids	Lipid	1.43427	1.56856	-0.129125	0.631426	0.783915
ergothioneine	Food Component/Plant	Xenobiotics	3.8748	0.9784	1.98563	0.132468	0.397403
erucate (22:1n9)	Long Chain Fatty Acid	Lipid	3.69073	0.982505	1.90937	0.0298701	0.226862
erucoylcarnitine (C22:1)*	Fatty Acid Metabolism(Acyl Carnitine)	Lipid	4.98087	1.12685	2.1441	0.0688312	0.306748
erythritol	Food Component/Plant	Xenobiotics	1.30667	2.2163	-0.762262	0.884751	0.946258
erythronate*	Aminosugar Metabolism	Carbohydrate	1.15003	1.04897	0.132704	0.787013	0.874459
ethanolamine	Phospholipid Metabolism	Lipid	0.586867	3.21406	-2.45329	0.0690183	0.306748
ethylmalonate	Leucine, Isoleucine and Valine Metabolism	Amino Acid	2.1128	1.92784	0.132169	0.650649	0.783915
flavin adenine dinucleotide (FAD)	Riboflavin Metabolism	Cofactors and Vitamins	0.941467	2.25073	-1.25741	0.15974	0.422221
flavin mononucleotide (FMN)	Riboflavin Metabolism	Cofactors and Vitamins	0.709333	1.27324	-0.843971	0.407792	0.596769
fructose	Fructose, Mannose and Galactose Metabolism	Carbohydrate	1.4133	1.68754	-0.255856	0.718182	0.823918
fumarate	TCA Cycle	Energy	1.50603	1.19961	0.328194	0.585714	0.746133
gamma-aminobutyrate (GABA)	Glutamate Metabolism	Amino Acid	0.5835	1.32737	-1.18576	0.0688312	0.306748
gamma-carboxyglutamate	Glutamate Metabolism	Amino Acid	0.4717	4.46015	-3.24115	0.0298701	0.226862
gamma-glutamylalanine	Gamma-glutamyl Amino Acid	Peptide	4.85023	1.29893	1.90073	0.124757	0.397403
gamma-glutamyl-alpha-lysine	Gamma-glutamyl Amino Acid	Peptide	1.04717	0.495711	1.07892	0.35752	0.56155
gamma-glutamyl-epsilon-lysine	Gamma-glutamyl Amino Acid	Peptide	1.0079	0.597579	0.754151	0.40472	0.596769
gamma-glutamylglutamate	Gamma-glutamyl Amino Acid	Peptide	5.49333	1.42936	1.94231	0.0705418	0.311214
gamma-glutamylglutamine	Gamma-glutamyl Amino Acid	Peptide	8.41783	1.40362	2.5843	0.0203851	0.188902
gamma-glutamylglycine	Gamma-glutamyl Amino Acid	Peptide	5.33447	0.5212	3.35544	0.351726	0.56155
gamma-glutamylisoleucine*	Gamma-glutamyl Amino Acid	Peptide	0.333733	1.06422	-1.67302	0.0819667	0.343472
gamma-glutamylleucine	Gamma-glutamyl Amino Acid	Peptide	1.04383	1.11928	-0.100685	1	1
gamma-glutamylphenylalanine	Gamma-glutamyl Amino Acid	Peptide	0.919367	1.0221	-0.152824	0.810438	0.896035
gamma-glutamylvaline	Gamma-glutamyl Amino Acid	Peptide	0.8051	1.11237	-0.466402	0.563732	0.73965
gamma-tocopherol/beta-tocopherol	Tocopherol Metabolism	Cofactors and Vitamins	3.76517	1.28924	1.54619	0.00909091	0.13986
gluconate	Food Component/Plant	Xenobiotics	1.2414	3.39003	-1.44933	0.650649	0.783915
glucose	Glycolysis, Gluconeogenesis, and Pyruvate Metabolism	Carbohydrate	0.754933	0.817268	-0.114461	0.585714	0.746133
glucose 1-phosphate	Glycolysis, Gluconeogenesis, and Pyruvate Metabolism	Carbohydrate	3.66787	0.574	2.67582	0.162899	0.428682
glucose 6-phosphate	Glycolysis, Gluconeogenesis, and Pyruvate Metabolism	Carbohydrate	4.61203	0.855484	2.43059	0.284728	0.528906
glucuronate	Aminosugar Metabolism	Carbohydrate	0.966733	6.68602	-2.78996	0.0849609	0.343472
glutamate	Glutamate Metabolism	Amino Acid	1.22403	0.857142	0.514037	0.355844	0.56155
glutamate, gamma-methyl ester	Glutamate Metabolism	Amino Acid	0.8558	1.02383	-0.258633	0.523377	0.697835
glutamine	Glutamate Metabolism	Amino Acid	1.3013	0.839516	0.632324	0.0688312	0.306748
glutarate (pentanedioate)	Fatty Acid, Dicarboxylate	Lipid	1.1719	0.960495	0.287	0.701627	0.823918
glutarylcarnitine (C5-DC)	Lysine Metabolism	Amino Acid	0.145533	1.25639	-3.10986	0.0663548	0.306748
glutathione, reduced (GSH)	Glutathione Metabolism	Amino Acid	17.6161	8.05045	1.12975	0.0518414	0.280416
glycerate	Glycolysis, Gluconeogenesis, and Pyruvate Metabolism	Carbohydrate	0.675667	1.6037	-1.24702	0.15974	0.422221
glycerol	Glycerolipid Metabolism	Lipid	1.5956	1.11447	0.517743	0.190909	0.448946
glycerol 3-phosphate	Glycerolipid Metabolism	Lipid	0.814067	2.35137	-1.53028	0.307792	0.538051
glycerophosphoethanolamine	Phospholipid Metabolism	Lipid	1.75993	0.993837	0.82444	0.264935	0.495206
glycerophosphoglycerol	Glycerolipid Metabolism	Lipid	1.74493	0.9217	0.920803	0.0402597	0.243998
glycerophosphoinositol*	Phospholipid Metabolism	Lipid	1.80347	0.510721	1.82017	0.0347918	0.243148
glycerophosphorylcholine (GPC)	Phospholipid Metabolism	Lipid	4.4279	0.771837	2.52025	0.00909091	0.13986
glycerophosphoserine*	Phospholipid Metabolism	Lipid	0.368733	0.937442	-1.34615	0.0931473	0.362912
glycine	Glycine, Serine and Threonine Metabolism	Amino Acid	1.01803	0.959868	0.0848762	0.650649	0.783915
glycochenodeoxycholate	Primary Bile Acid Metabolism	Lipid	0.9953	0.796332	0.321762	0.725111	0.83028
glycosyl ceramide (d18:2/24:1, d18:1/24:2)*	Ceramides	Lipid	1.3287	0.446532	1.57318	0.19155	0.448946
glycosyl-N-palmitoyl-sphingosine (d18:1/16:0)	Ceramides	Lipid	1.54953	0.952974	0.701326	0.213463	0.469827
glycosyl-N-stearoyl-sphingosine (d18:1/18:0)	Ceramides	Lipid	1.2872	0.705437	0.867647	0.148945	0.422221
guanidinoacetate	Creatine Metabolism	Amino Acid	0.3226	2.95934	-3.19746	0.0142857	0.168067
guanidinosuccinate	Guanidino and Acetamido Metabolism	Amino Acid	0.600167	4.07231	-2.76241	0.0556202	0.280438
guanine	Purine Metabolism, Guanine containing	Nucleotide	333.039	1.10868	8.2307	0.0128392	0.168067
guanosine	Purine Metabolism, Guanine containing	Nucleotide	2.42693	0.753895	1.6867	0.0025974	0.088396
guanosine 3'-monophosphate (3'-GMP)	Purine Metabolism, Guanine containing	Nucleotide	0.7075	1.94681	-1.46031	0.338158	0.56155
gulonate*	Ascorbate and Aldarate Metabolism	Cofactors and Vitamins	0.7068	2.06246	-1.54499	0.225974	0.469827
heme	Hemoglobin and Porphyrin Metabolism	Cofactors and Vitamins	1.43613	1.56851	-0.127206	1	1
heptadecasphingosine (d17:1)	Sphingolipid Metabolism	Lipid	1.3107	0.594363	1.14092	0.259616	0.495206
hexadecasphingosine (d16:1)*	Sphingolipid Metabolism	Lipid	0.956067	1.21273	-0.343077	0.857143	0.92001
hexanoylcarnitine (C6)	Fatty Acid Metabolism(Acyl Carnitine)	Lipid	4.55263	0.654637	2.79793	0.0196304	0.188902
hexanoylglutamine	Fatty Acid Metabolism (Acyl Glutamine)	Lipid	0.2532	1.46654	-2.53406	0.0351014	0.243148
hippurate	Benzoate Metabolism	Xenobiotics	0.191133	5.82425	-4.92942	0.0012987	0.0779221
histidine	Histidine Metabolism	Amino Acid	1.03	1.18488	-0.202102	0.407792	0.596769
homoarginine	Urea cycle; Arginine and Proline Metabolism	Amino Acid	1.66523	1.0536	0.660397	0.632294	0.783915
homocitrulline	Urea cycle; Arginine and Proline Metabolism	Amino Acid	1.03973	1.63347	-0.651725	0.585714	0.746133
trans-4-hydroxyproline	Urea cycle; Arginine and Proline Metabolism	Amino Acid	1.10937	0.971832	0.190958	0.355844	0.56155
hypotaurine	Methionine, Cysteine, SAM and Taurine Metabolism	Amino Acid	3.8899	1.35067	1.52605	0.264935	0.495206
hypoxanthine	Purine Metabolism, (Hypo)Xanthine/Inosine containing	Nucleotide	1.07627	0.969958	0.150042	1	1
imidazole lactate	Histidine Metabolism	Amino Acid	0.815233	1.35334	-0.731236	0.407792	0.596769
indole-3-carboxylic acid	Tryptophan Metabolism	Amino Acid	0.6115	0.997179	-0.7055	0.177964	0.448946
indoleacetate	Tryptophan Metabolism	Amino Acid	0.493167	1.61199	-1.7087	0.0939833	0.363806
indolelactate	Tryptophan Metabolism	Amino Acid	1.75967	0.686305	1.35838	0.0120155	0.168067
inosine	Purine Metabolism, (Hypo)Xanthine/Inosine containing	Nucleotide	1.3347	0.9379	0.509009	0.463636	0.643939
fructose 1,6-diphosphate/glucose 1,6-diphosphate/myo-inositol diphosphates	Glycolysis, Gluconeogenesis, and Pyruvate Metabolism	Carbohydrate	5.98563	1.22124	2.29315	0.0207792	0.188902
isobutyrylcarnitine (C4)	Leucine, Isoleucine and Valine Metabolism	Amino Acid	1.13153	1.48094	-0.388236	0.718182	0.823918
isoleucine	Leucine, Isoleucine and Valine Metabolism	Amino Acid	0.9761	1.06318	-0.123284	0.15974	0.422221
isoleucylglycine	Dipeptide	Peptide	0.9882	1.44335	-0.546549	0.845828	0.92001
isovalerylglycine	Leucine, Isoleucine and Valine Metabolism	Amino Acid	0.1588	1.12413	-2.82353	0.0231551	0.207359
kynurenate	Tryptophan Metabolism	Amino Acid	0.374833	4.11336	-3.456	0.031299	0.234743
kynurenine	Tryptophan Metabolism	Amino Acid	4.3471	1.18914	1.87014	0.0298701	0.226862
lactate	Glycolysis, Gluconeogenesis, and Pyruvate Metabolism	Carbohydrate	1.4421	0.790305	0.867689	0.0402597	0.243998
lactosyl-N-behenoyl-sphingosine (d18:1/22:0)*	Sphingolipid Metabolism	Lipid	1.90793	0.953084	1.00134	0.441453	0.631158
lactosyl-N-nervonoyl-sphingosine (d18:1/24:1)*	Ceramides	Lipid	1.03327	1.16063	-0.167697	0.848085	0.92001
lactosyl-N-palmitoyl-sphingosine (d18:1/16:0)	Ceramides	Lipid	1.28807	1.06409	0.275588	0.463636	0.643939
lanthionine	Chemical	Xenobiotics	1.63173	0.871811	0.904319	0.337336	0.56155
laurylcarnitine (C12)	Fatty Acid Metabolism(Acyl Carnitine)	Lipid	6.2861	0.638768	3.2988	0.0128392	0.168067
leucine	Leucine, Isoleucine and Valine Metabolism	Amino Acid	1.00003	1.10549	-0.144637	0.355844	0.56155
lidocaine	Drug	Xenobiotics	3.7268	0.892858	2.06143	0.0841683	0.343472
lignoceroyl sphingomyelin (d18:1/24:0)	Sphingolipid Metabolism	Lipid	0.8693	1.47272	-0.760553	0.15974	0.422221
lignoceroylcarnitine (C24)*	Fatty Acid Metabolism(Acyl Carnitine)	Lipid	3.64197	1.04804	1.79702	0.250803	0.49017
linoleate (18:2n6)	Polyunsaturated Fatty Acid (n3 and n6)	Lipid	1.6579	1.5737	0.0751964	0.928571	0.955648
linolenate [alpha or gamma; (18:3n3 or 6)]	Polyunsaturated Fatty Acid (n3 and n6)	Lipid	2.3829	0.950695	1.32566	0.087013	0.343472
linolenoylcarnitine (C18:3)*	Fatty Acid Metabolism(Acyl Carnitine)	Lipid	5.43453	0.541968	3.32588	0.129781	0.397403
linoleoyl ethanolamide	Endocannabinoid	Lipid	0.6155	1.3858	-1.17089	0.195235	0.452282
linoleoyl-arachidonoyl-glycerol (18:2/20:4) [1]*	Diacylglycerol	Lipid	2.0264	0.910274	1.15455	0.027597	0.226862
linoleoyl-arachidonoyl-glycerol (18:2/20:4) [2]*	Diacylglycerol	Lipid	2.24603	1.0224	1.13542	0.00909091	0.13986
linoleoylcarnitine (C18:2)*	Fatty Acid Metabolism(Acyl Carnitine)	Lipid	2.74157	0.928042	1.56274	0.0402597	0.243998
linoleoyl-linolenoyl-glycerol (18:2/18:3) [2]*	Diacylglycerol	Lipid	2.2723	1.41843	0.679857	0.585714	0.746133
lysine	Lysine Metabolism	Amino Acid	1.09533	1.13408	-0.0501578	0.650649	0.783915
malate	TCA Cycle	Energy	1.4411	1.12081	0.362628	0.355844	0.56155
maleate	Fatty Acid, Dicarboxylate	Lipid	0.8664	1.35644	-0.646722	0.463636	0.643939
malonate	Fatty Acid Synthesis	Lipid	0.9324	2.87364	-1.62386	0.132468	0.397403
malonylcarnitine	Fatty Acid Synthesis	Lipid	2.9831	1.3883	1.10349	0.463636	0.643939
maltose	Glycogen Metabolism	Carbohydrate	0.7797	0.246032	1.66408	0.0371082	0.243998
maltotetraose	Glycogen Metabolism	Carbohydrate	1.08187	0.460005	1.2338	0.0318012	0.235564
maltotriose	Glycogen Metabolism	Carbohydrate	0.7305	0.247321	1.5625	0.00176685	0.088396
mannitol/sorbitol	Fructose, Mannose and Galactose Metabolism	Carbohydrate	0.4623	2.29293	-2.31029	0.355844	0.56155
mannose	Fructose, Mannose and Galactose Metabolism	Carbohydrate	2.2943	0.973111	1.23738	0.737018	0.842306
mannose-6-phosphate	Fructose, Mannose and Galactose Metabolism	Carbohydrate	2.8781	0.574226	2.32543	0.183837	0.448946
margarate (17:0)	Long Chain Fatty Acid	Lipid	1.7446	0.905311	0.946412	0.087013	0.343472
margaroylcarnitine*	Fatty Acid Metabolism(Acyl Carnitine)	Lipid	2.32967	0.877837	1.4081	0.00519481	0.135517
methionine	Methionine, Cysteine, SAM and Taurine Metabolism	Amino Acid	1.27823	1.47568	-0.207228	0.585714	0.746133
methionine sulfone	Methionine, Cysteine, SAM and Taurine Metabolism	Amino Acid	0.446367	0.826458	-0.888712	0.32174	0.556322
methionine sulfoxide	Methionine, Cysteine, SAM and Taurine Metabolism	Amino Acid	0.651333	1.22487	-0.911165	0.225974	0.469827
methyl glucopyranoside (alpha + beta)	Food Component/Plant	Xenobiotics	3.02233	1.67289	0.853321	0.772847	0.874459
methyl-4-hydroxybenzoate sulfate	Benzoate Metabolism	Xenobiotics	0.798567	1.51775	-0.926452	0.296113	0.536761
methylmalonate (MMA)	Fatty Acid Metabolism (also BCAA Metabolism)	Lipid	1.45387	1.98487	-0.449148	0.523377	0.697835
15-methylpalmitate	Fatty Acid, Branched	Lipid	2.55993	1.18079	1.11635	0.107792	0.367473
methylphosphate	Purine and Pyrimidine Metabolism	Nucleotide	0.539067	1.11127	-1.04367	0.103465	0.367473
methylsuccinate	Leucine, Isoleucine and Valine Metabolism	Amino Acid	1.30407	2.59301	-0.991608	0.132468	0.397403
myo-inositol	Inositol Metabolism	Lipid	1.5844	1.42202	0.155999	0.650649	0.783915
myristoleoylcarnitine (C14:1)*	Fatty Acid Metabolism(Acyl Carnitine)	Lipid	6.37293	0.714353	3.15725	0.0012987	0.0779221
myristoyl dihydrosphingomyelin (d18:0/14:0)*	Sphingolipid Metabolism	Lipid	0.989333	1.35368	-0.452363	0.443914	0.631158
myristoylcarnitine (C14)	Fatty Acid Metabolism(Acyl Carnitine)	Lipid	4.1618	0.871547	2.25556	0.0142857	0.168067
N('1)-acetylspermidine	Polyamine Metabolism	Amino Acid	4.09677	0.636758	2.68567	0.0123611	0.168067
N1-Methyl-2-pyridone-5-carboxamide	Nicotinate and Nicotinamide Metabolism	Cofactors and Vitamins	0.991467	1.68568	-0.765694	0.787013	0.874459
N1-methylinosine	Purine Metabolism, (Hypo)Xanthine/Inosine containing	Nucleotide	0.271567	1.50164	-2.46716	0.0442827	0.260486
N2,N2-dimethylguanosine	Purine Metabolism, Guanine containing	Nucleotide	0.207367	1.48179	-2.83709	0.0245157	0.21318
N2-methylguanosine	Purine Metabolism, Guanine containing	Nucleotide	0.726767	1.36609	-0.910488	0.250402	0.49017
N6,N6,N6-trimethyllysine	Lysine Metabolism	Amino Acid	1.36013	2.13534	-0.650716	0.565832	0.73965
N6-acetyllysine	Lysine Metabolism	Amino Acid	1.12687	2.76121	-1.29298	0.338158	0.56155
N6-carbamoylthreonyladenosine	Purine Metabolism, Adenine containing	Nucleotide	0.448133	0.989942	-1.14342	0.113403	0.384418
N6-succinyladenosine	Purine Metabolism, Adenine containing	Nucleotide	0.742467	1.17259	-0.659306	0.355844	0.56155
N-acetylalanine	Alanine and Aspartate Metabolism	Amino Acid	1.9475	1.00473	0.954821	0.264935	0.495206
N-acetylarginine	Urea cycle; Arginine and Proline Metabolism	Amino Acid	0.838	1.02366	-0.288711	0.442752	0.631158
N-acetylasparagine	Alanine and Aspartate Metabolism	Amino Acid	0.490833	1.57528	-1.6823	0.196374	0.453172
N-acetylaspartate (NAA)	Alanine and Aspartate Metabolism	Amino Acid	1.10593	3.67929	-1.73416	0.087013	0.343472
N-acetyl-aspartyl-glutamate (NAAG)	Glutamate Metabolism	Amino Acid	0.133467	1.62818	-3.60871	0.0491997	0.280416
N-acetylcarnosine	Dipeptide Derivative	Peptide	0.233867	1.46677	-2.64888	0.0819667	0.343472
N-acetylcysteine	Methionine, Cysteine, SAM and Taurine Metabolism	Amino Acid	1.2058	1.07798	0.161655	0.848212	0.92001
N-acetyl-glucosamine 1-phosphate	Aminosugar Metabolism	Carbohydrate	1.8381	0.923684	0.992744	0.665924	0.799109
N-acetylglucosamine 6-phosphate	Aminosugar Metabolism	Carbohydrate	1.25767	1.0778	0.22266	1	1
N-acetylglucosamine/N-acetylgalactosamine	Aminosugar Metabolism	Carbohydrate	0.669467	1.62635	-1.28055	0.0688312	0.306748
N-acetylglucosaminylasparagine	Aminosugar Metabolism	Carbohydrate	0.6977	0.903084	-0.372254	0.597712	0.756183
N-acetylglutamate	Glutamate Metabolism	Amino Acid	0.665633	1.62647	-1.28895	0.190909	0.448946
N-acetylglutamine	Glutamate Metabolism	Amino Acid	1.1504	6.6613	-2.53367	0.585714	0.746133
N-acetylglycine	Glycine, Serine and Threonine Metabolism	Amino Acid	1.62907	0.804816	1.01732	0.0532468	0.280416
N-acetylhistidine	Histidine Metabolism	Amino Acid	0.555133	0.918195	-0.725966	0.387864	0.592497
N-acetylleucine	Leucine, Isoleucine and Valine Metabolism	Amino Acid	0.598833	0.581468	0.0424537	0.918571	0.955648
N-acetylmethionine	Methionine, Cysteine, SAM and Taurine Metabolism	Amino Acid	5.9945	0.643811	3.21893	0.0012987	0.0779221
N-acetylneuraminate	Aminosugar Metabolism	Carbohydrate	2.80763	1.38727	1.0171	0.0402597	0.243998
N-acetylphenylalanine	Phenylalanine Metabolism	Amino Acid	0.2782	1.00622	-1.85475	0.0161528	0.176212
N-acetylputrescine	Polyamine Metabolism	Amino Acid	0.883433	1.18784	-0.42715	0.443528	0.631158
N-acetylserine	Glycine, Serine and Threonine Metabolism	Amino Acid	0.996567	1.06966	-0.102111	0.787013	0.874459
N-acetyltaurine	Methionine, Cysteine, SAM and Taurine Metabolism	Amino Acid	1.28027	0.957358	0.419314	0.848085	0.92001
N-acetylthreonine	Glycine, Serine and Threonine Metabolism	Amino Acid	1.07237	0.991574	0.113006	0.923759	0.955648
N-acetylvaline	Leucine, Isoleucine and Valine Metabolism	Amino Acid	1.00853	0.773263	0.383227	0.191526	0.448946
nicotinamide adenine dinucleotide (NAD+)	Nicotinate and Nicotinamide Metabolism	Cofactors and Vitamins	0.561833	4.01205	-2.83613	0.04978	0.280416
N-alpha-acetylornithine	Urea cycle; Arginine and Proline Metabolism	Amino Acid	0.221	1.04015	-2.23468	0.0663548	0.306748
N-behenoyl-sphingadienine (d18:2/22:0)*	Sphingolipid Metabolism	Lipid	0.916667	1.29935	-0.503324	0.650649	0.783915
N-delta-acetylornithine	Urea cycle; Arginine and Proline Metabolism	Amino Acid	1.7457	0.875274	0.996	0.443528	0.631158
nervonate (24:1n9)*	Long Chain Fatty Acid	Lipid	2.35547	0.961179	1.29314	0.264935	0.495206
nervonoylcarnitine (C24:1)*	Fatty Acid Metabolism(Acyl Carnitine)	Lipid	5.5564	1.04192	2.4149	0.103758	0.367473
N-ethylglycinexylidide	Drug	Xenobiotics	2.99947	0.901626	1.7341	0.246215	0.49017
N-formylmethionine	Methionine, Cysteine, SAM and Taurine Metabolism	Amino Acid	3.15213	0.311021	3.34124	0.00265188	0.088396
nicotinamide	Nicotinate and Nicotinamide Metabolism	Cofactors and Vitamins	1.4466	0.9566	0.596678	0.0688312	0.306748
nicotinamide ribonucleotide (NMN)	Nicotinate and Nicotinamide Metabolism	Cofactors and Vitamins	0.336333	3.12265	-3.21481	0.0687829	0.306748
nicotinamide riboside	Nicotinate and Nicotinamide Metabolism	Cofactors and Vitamins	5.9064	1.13513	2.37943	1	1
N-methyl-GABA	Glutamate Metabolism	Amino Acid	0.650767	1.27648	-0.971957	0.407792	0.596769
N-methylglutamate	Glutamate Metabolism	Amino Acid	0.440967	2.01569	-2.19254	0.880211	0.943084
N-methylproline	Urea cycle; Arginine and Proline Metabolism	Amino Acid	0.925	1.1547	-0.319993	0.496152	0.685924
N-monomethylarginine	Urea cycle; Arginine and Proline Metabolism	Amino Acid	0.480333	1.33364	-1.47326	0.125399	0.397403
nonadecanoate (19:0)	Long Chain Fatty Acid	Lipid	1.93767	0.903742	1.10034	0.0142857	0.168067
N-palmitoyl-heptadecasphingosine (d17:1/16:0)*	Sphingolipid Metabolism	Lipid	1.16967	0.988768	0.242393	0.650649	0.783915
N-palmitoyl-sphingadienine (d18:2/16:0)*	Sphingolipid Metabolism	Lipid	1.39703	1.11155	0.329797	0.407792	0.596769
N-palmitoyl-sphinganine (d18:0/16:0)	Sphingolipid Metabolism	Lipid	1.1949	1.05751	0.176225	0.585714	0.746133
N-palmitoyl-sphingosine (d18:1/16:0)	Ceramides	Lipid	1.41343	0.996037	0.504933	0.15974	0.422221
N-stearoyl-sphingadienine (d18:2/18:0)*	Ceramides	Lipid	1.0041	1.26561	-0.333925	0.565832	0.73965
N-stearoyl-sphingosine (d18:1/18:0)*	Ceramides	Lipid	1.02447	1.11567	-0.123035	0.787013	0.874459
N-stearoyltaurine	Endocannabinoid	Lipid	0.547667	0.53	0.0473057	0.914521	0.955648
N-trimethyl 5-aminovalerate	Lysine Metabolism	Amino Acid	1.5769	1.10748	0.509805	0.407792	0.596769
octanoylcarnitine (C8)	Fatty Acid Metabolism(Acyl Carnitine)	Lipid	9.5354	0.759779	3.64964	0.0142857	0.168067
oleate/vaccenate (18:1)	Long Chain Fatty Acid	Lipid	1.66627	1.01406	0.716472	0.225974	0.469827
oleoyl ethanolamide	Endocannabinoid	Lipid	0.8939	1.45778	-0.705592	0.407792	0.596769
oleoyl-arachidonoyl-glycerol (18:1/20:4) [2]*	Diacylglycerol	Lipid	2.139	0.851905	1.32817	0.0012987	0.0779221
oleoylcarnitine (C18:1)	Fatty Acid Metabolism(Acyl Carnitine)	Lipid	3.50817	0.876337	2.00116	0.0025974	0.088396
oleoylcholine	Fatty Acid Metabolism (Acyl Choline)	Lipid	1.78633	2.69891	-0.595373	0.463636	0.643939
oleoyl-linoleoyl-glycerol (18:1/18:2) [1]	Diacylglycerol	Lipid	2.8346	1.14211	1.31144	0.15974	0.422221
oleoyl-linoleoyl-glycerol (18:1/18:2) [2]	Diacylglycerol	Lipid	2.32443	1.12782	1.04334	0.307792	0.538051
oleoyl-oleoyl-glycerol (18:1/18:1) [1]*	Diacylglycerol	Lipid	2.60927	1.09341	1.25482	0.292479	0.531779
oleoyl-oleoyl-glycerol (18:1/18:1) [2]*	Diacylglycerol	Lipid	2.88693	1.20992	1.25463	0.132468	0.397403
O-methylcatechol sulfate	Benzoate Metabolism	Xenobiotics	0.329833	1.19276	-1.85449	0.0663548	0.306748
ornithine	Urea cycle; Arginine and Proline Metabolism	Amino Acid	1.0967	1.43299	-0.385864	0.585714	0.746133
orotate	Pyrimidine Metabolism, Orotate containing	Nucleotide	11.3955	1.049	3.44138	1	1
orotidine	Pyrimidine Metabolism, Orotate containing	Nucleotide	0.667733	1.47628	-1.14462	0.414771	0.605506
O-sulfo-L-tyrosine	Chemical	Xenobiotics	0.8347	1.64598	-0.979616	0.087013	0.343472
oxalate (ethanedioate)	Ascorbate and Aldarate Metabolism	Cofactors and Vitamins	0.977867	0.895468	0.126995	0.565503	0.73965
palmitate (16:0)	Long Chain Fatty Acid	Lipid	1.5321	0.9344	0.713398	0.107792	0.367473
palmitoleoylcarnitine (C16:1)*	Fatty Acid Metabolism(Acyl Carnitine)	Lipid	4.53527	0.743474	2.60883	0.0012987	0.0779221
palmitoyl dihydrosphingomyelin (d18:0/16:0)*	Sphingolipid Metabolism	Lipid	1.21413	1.16366	0.0612599	0.928571	0.955648
palmitoyl ethanolamide	Endocannabinoid	Lipid	0.856833	1.75445	-1.03393	0.15974	0.422221
palmitoyl sphingomyelin (d18:1/16:0)	Sphingolipid Metabolism	Lipid	0.983	1.06196	-0.11147	0.718182	0.823918
palmitoyl-arachidonoyl-glycerol (16:0/20:4) [1]*	Diacylglycerol	Lipid	1.54047	1.36796	0.171344	0.774036	0.874459
palmitoyl-arachidonoyl-glycerol (16:0/20:4) [2]*	Diacylglycerol	Lipid	1.6144	1.19956	0.428495	0.132468	0.397403
palmitoylcarnitine (C16)	Fatty Acid Metabolism(Acyl Carnitine)	Lipid	2.79263	1.05587	1.4032	0.0402597	0.243998
palmitoylcholine	Fatty Acid Metabolism (Acyl Choline)	Lipid	1.11793	2.08236	-0.897384	0.407792	0.596769
palmitoyl-dihomo-linolenoyl-glycerol (16:0/20:3n3 or 6) [2]*	Diacylglycerol	Lipid	1.30683	0.8687	0.589145	0.565503	0.73965
palmitoyl-docosahexaenoyl-glycerol (16:0/22:6) [1]*	Diacylglycerol	Lipid	1.3106	0.940789	0.478284	0.250402	0.49017
palmitoyl-docosahexaenoyl-glycerol (16:0/22:6) [2]*	Diacylglycerol	Lipid	1.36077	0.9449	0.526186	0.250402	0.49017
palmitoyl-linolenoyl-glycerol (16:0/18:3) [2]*	Diacylglycerol	Lipid	1.76377	1.12054	0.654463	0.810438	0.896035
palmitoyl-linoleoyl-glycerol (16:0/18:2) [1]*	Diacylglycerol	Lipid	1.4346	1.10174	0.380862	0.928571	0.955648
palmitoyl-linoleoyl-glycerol (16:0/18:2) [2]*	Diacylglycerol	Lipid	1.17793	1.12961	0.0604325	0.718182	0.823918
palmitoyl-oleoyl-glycerol (16:0/18:1) [1]*	Diacylglycerol	Lipid	1.44907	1.02105	0.505074	0.502922	0.69051
palmitoyl-oleoyl-glycerol (16:0/18:1) [2]*	Diacylglycerol	Lipid	1.3493	0.953232	0.501312	0.407792	0.596769
palmitoyl-palmitoyl-glycerol (16:0/16:0) [1]*	Diacylglycerol	Lipid	1.59383	0.938142	0.764622	0.18031	0.448946
palmitoyl-palmitoyl-glycerol (16:0/16:0) [2]*	Diacylglycerol	Lipid	1.44147	0.875553	0.719272	0.15974	0.422221
pantothenate	Pantothenate and CoA Metabolism	Cofactors and Vitamins	1.2638	2.5487	-1.01199	0.264935	0.495206
paraxanthine	Xanthine Metabolism	Xenobiotics	0.693767	0.804321	-0.213321	0.441453	0.631158
p-cresol sulfate	Benzoate Metabolism	Xenobiotics	1.69543	1.56978	0.111088	0.857143	0.92001
p-cresol-glucuronide*	Tyrosine Metabolism	Amino Acid	0.511833	3.47233	-2.76216	0.04978	0.280416
pentadecanoylcarnitine (C15)*	Fatty Acid Metabolism(Acyl Carnitine)	Lipid	3.178	1.00166	1.66572	0.00909091	0.13986
phenol red	Chemical	Xenobiotics	0.645333	1.16011	-0.846139	0.132468	0.397403
phenol sulfate	Tyrosine Metabolism	Amino Acid	2.2755	1.81053	0.329774	0.650649	0.783915
phenylacetylglutamine	Acetylated Peptides	Peptide	0.476867	4.29063	-3.16953	0.00519481	0.135517
phenylalanine	Phenylalanine Metabolism	Amino Acid	1.11797	1.07822	0.0522242	0.787013	0.874459
phenylalanylglycine	Dipeptide	Peptide	1.00493	1.28982	-0.360065	0.84783	0.92001
phosphate	Oxidative Phosphorylation	Energy	1.02543	1.13006	-0.14017	0.857143	0.92001
choline phosphate	Phospholipid Metabolism	Lipid	2.15243	1.08384	0.989814	0.00909091	0.13986
phosphoenolpyruvate (PEP)	Glycolysis, Gluconeogenesis, and Pyruvate Metabolism	Carbohydrate	0.7598	1.34453	-0.823412	0.443914	0.631158
phosphoethanolamine	Phospholipid Metabolism	Lipid	0.997867	1.12442	-0.172263	0.650649	0.783915
phosphopantetheine	Pantothenate and CoA Metabolism	Cofactors and Vitamins	0.658433	2.21329	-1.74908	0.195235	0.452282
phytosphingosine	Sphingolipid Metabolism	Lipid	0.7902	1.52189	-0.945574	0.225974	0.469827
pipecolate	Lysine Metabolism	Amino Acid	3.6038	0.981053	1.87712	0.103465	0.367473
piperine	Food Component/Plant	Xenobiotics	0.510867	1.00609	-0.977747	0.287801	0.531779
pregn steroid monosulfate C21H34O5S*	Progestin Steroids	Lipid	0.883033	0.938516	-0.0879131	0.556428	0.73965
pregnen-diol disulfate C21H34O8S2*	Progestin Steroids	Lipid	1.0879	1.04137	0.0630654	0.388671	0.592497
proline	Urea cycle; Arginine and Proline Metabolism	Amino Acid	1.06223	1.09148	-0.0391836	0.523377	0.697835
prolylglycine	Dipeptide	Peptide	2.30927	1.10489	1.06353	0.337336	0.56155
pro-hydroxy-pro	Urea cycle; Arginine and Proline Metabolism	Amino Acid	0.5528	1.30509	-1.23932	0.125399	0.397403
propionylcarnitine (C3)	Fatty Acid Metabolism (also BCAA Metabolism)	Lipid	1.44223	1.29822	0.151774	0.650649	0.783915
pseudoephedrine	Drug	Xenobiotics	0.0978667	1.09488	-3.48382	0.141456	0.422221
pseudouridine	Pyrimidine Metabolism, Uracil containing	Nucleotide	0.827367	1.59283	-0.944995	0.190909	0.448946
pterin	Pterin Metabolism	Cofactors and Vitamins	0.5368	1.75094	-1.70567	0.04978	0.280416
pyridoxal	Vitamin B6 Metabolism	Cofactors and Vitamins	0.390467	1.34351	-1.78273	0.101902	0.367473
pyridoxamine phosphate	Vitamin B6 Metabolism	Cofactors and Vitamins	1.04947	2.05286	-0.967977	0.355844	0.56155
pyridoxate	Vitamin B6 Metabolism	Cofactors and Vitamins	0.263267	2.38884	-3.18171	0.0012987	0.0779221
pyridoxine (Vitamin B6)	Vitamin B6 Metabolism	Cofactors and Vitamins	0.8763	1.15042	-0.392665	0.523377	0.697835
pyroglutamine*	Glutamate Metabolism	Amino Acid	2.41977	0.873858	1.4694	0.0532468	0.280416
pyruvate	Glycolysis, Gluconeogenesis, and Pyruvate Metabolism	Carbohydrate	0.9396	0.866463	0.116908	0.496152	0.685924
quinate	Food Component/Plant	Xenobiotics	0.237767	1.30208	-2.4532	0.177964	0.448946
quinolinate	Nicotinate and Nicotinamide Metabolism	Cofactors and Vitamins	1.59383	1.87298	-0.232838	0.246215	0.49017
retinol (Vitamin A)	Vitamin A Metabolism	Cofactors and Vitamins	0.528567	4.01003	-2.92345	0.00909091	0.13986
ribitol	Pentose Metabolism	Carbohydrate	1.29013	0.959779	0.426746	0.718182	0.823918
riboflavin (Vitamin B2)	Riboflavin Metabolism	Cofactors and Vitamins	0.989833	2.24068	-1.17868	0.190909	0.448946
ribonate	Pentose Metabolism	Carbohydrate	1.3488	0.745679	0.85505	0.264935	0.495206
ribose	Pentose Metabolism	Carbohydrate	1.1951	1.08767	0.135893	0.923759	0.955648
ribose 1-phosphate	Pentose Phosphate Pathway	Carbohydrate	0.2184	0.813579	-1.89731	0.101895	0.367473
ribulose/xylulose 5-phosphate	Pentose Phosphate Pathway	Carbohydrate	2.22813	0.545842	2.02928	0.183837	0.448946
rocuronium	Drug	Xenobiotics	0.841633	1.48216	-0.816435	0.923348	0.955648
S-1-pyrroline-5-carboxylate	Glutamate Metabolism	Amino Acid	2.11397	1.3548	0.641873	0.338158	0.56155
saccharopine	Lysine Metabolism	Amino Acid	7.53103	0.591889	3.66945	0.0776534	0.340088
S-adenosylhomocysteine (SAH)	Methionine, Cysteine, SAM and Taurine Metabolism	Amino Acid	1.4322	0.778274	0.879883	0.107792	0.367473
sebacate (decanedioate)	Fatty Acid, Dicarboxylate	Lipid	0.807433	1.18996	-0.559495	0.961738	0.988087
sedoheptulose-7-phosphate	Pentose Phosphate Pathway	Carbohydrate	1.5362	0.860037	0.836896	0.103465	0.367473
serine	Glycine, Serine and Threonine Metabolism	Amino Acid	0.9029	1.24497	-0.463471	0.132468	0.397403
S-methylcysteine	Methionine, Cysteine, SAM and Taurine Metabolism	Amino Acid	0.625067	1.03413	-0.726338	0.307792	0.538051
spermidine	Polyamine Metabolism	Amino Acid	2.0706	1.91924	0.109512	0.523377	0.697835
spermine	Polyamine Metabolism	Amino Acid	9.22907	2.47692	1.89764	0.773849	0.874459
sphingadienine*	Sphingolipid Metabolism	Lipid	2.4383	1.14324	1.09275	0.225974	0.469827
sphinganine	Sphingolipid Metabolism	Lipid	1.48463	0.891289	0.736141	0.407792	0.596769
sphingomyelin (d17:1/16:0, d18:1/15:0, d16:1/17:0)*	Sphingolipid Metabolism	Lipid	0.9466	1.38904	-0.553258	0.15974	0.422221
sphingomyelin (d18:0/18:0, d19:0/17:0)*	Sphingolipid Metabolism	Lipid	0.621933	1.48739	-1.25796	0.15974	0.422221
sphingomyelin (d18:0/20:0, d16:0/22:0)*	Sphingolipid Metabolism	Lipid	0.6602	1.39208	-1.07627	0.15974	0.422221
sphingomyelin (d18:1/14:0, d16:1/16:0)*	Sphingolipid Metabolism	Lipid	0.901267	1.23888	-0.459009	0.225974	0.469827
sphingomyelin (d18:1/17:0, d17:1/18:0, d19:1/16:0)	Sphingolipid Metabolism	Lipid	1.03763	1.41696	-0.449506	0.190909	0.448946
sphingomyelin (d18:1/18:1, d18:2/18:0)	Sphingolipid Metabolism	Lipid	0.823833	1.44742	-0.813055	0.190909	0.448946
sphingomyelin (d18:1/19:0, d19:1/18:0)*	Sphingolipid Metabolism	Lipid	0.8998	1.49141	-0.729001	0.355844	0.56155
sphingomyelin (d18:1/20:0, d16:1/22:0)*	Sphingolipid Metabolism	Lipid	1.0712	1.66205	-0.633738	0.264935	0.495206
sphingomyelin (d18:1/20:1, d18:2/20:0)*	Sphingolipid Metabolism	Lipid	0.737	1.27037	-0.78551	0.225974	0.469827
sphingomyelin (d18:1/21:0, d17:1/22:0, d16:1/23:0)*	Sphingolipid Metabolism	Lipid	1.07427	1.45082	-0.433517	0.523377	0.697835
sphingomyelin (d18:1/22:1, d18:2/22:0, d16:1/24:1)*	Sphingolipid Metabolism	Lipid	0.725567	1.33882	-0.883783	0.15974	0.422221
sphingomyelin (d18:1/22:2, d18:2/22:1, d16:1/24:2)*	Sphingolipid Metabolism	Lipid	0.7056	1.23416	-0.806611	0.15974	0.422221
sphingomyelin (d18:1/24:1, d18:2/24:0)*	Sphingolipid Metabolism	Lipid	0.900733	1.23702	-0.457692	0.407792	0.596769
sphingomyelin (d18:1/25:0, d19:0/24:1, d20:1/23:0, d19:1/24:0)*	Sphingolipid Metabolism	Lipid	0.3732	1.53889	-2.04387	0.0402597	0.243998
sphingomyelin (d18:2/14:0, d18:1/14:1)*	Sphingolipid Metabolism	Lipid	1.02117	1.15779	-0.181161	0.632005	0.783915
sphingomyelin (d18:2/16:0, d18:1/16:1)*	Sphingolipid Metabolism	Lipid	1.08673	1.09591	-0.012132	0.857143	0.92001
sphingomyelin (d18:2/18:1)*	Sphingolipid Metabolism	Lipid	0.8002	1.10526	-0.465957	0.595087	0.756183
sphingomyelin (d18:2/21:0, d16:2/23:0)*	Sphingolipid Metabolism	Lipid	0.872367	1.35125	-0.631291	0.18031	0.448946
sphingomyelin (d18:2/23:0, d18:1/23:1, d17:1/24:1)*	Sphingolipid Metabolism	Lipid	0.8049	1.67448	-1.05683	0.15974	0.422221
sphingomyelin (d18:2/23:1)*	Sphingolipid Metabolism	Lipid	0.710467	1.82857	-1.36388	0.0849609	0.343472
sphingomyelin (d18:2/24:1, d18:1/24:2)*	Sphingolipid Metabolism	Lipid	0.9179	1.29004	-0.491009	0.307792	0.538051
sphingomyelin (d18:2/24:2)*	Sphingolipid Metabolism	Lipid	0.813633	1.31495	-0.692554	0.225974	0.469827
sphingosine	Sphingolipid Metabolism	Lipid	2.29183	0.922968	1.31215	0.225974	0.469827
stachydrine	Food Component/Plant	Xenobiotics	0.979567	1.36615	-0.479903	1	1
stearate (18:0)	Long Chain Fatty Acid	Lipid	1.34303	0.9623	0.480936	0.0688312	0.306748
stearidonate (18:4n3)	Polyunsaturated Fatty Acid (n3 and n6)	Lipid	2.19397	0.513079	2.09629	0.00899731	0.13986
stearoyl ethanolamide	Endocannabinoid	Lipid	0.955033	1.35714	-0.506943	0.190909	0.448946
stearoyl sphingomyelin (d18:1/18:0)	Sphingolipid Metabolism	Lipid	0.885233	1.41907	-0.68082	0.264935	0.495206
stearoyl-arachidonoyl-glycerol (18:0/20:4) [1]*	Diacylglycerol	Lipid	1.63803	1.10975	0.561733	0.355844	0.56155
stearoyl-arachidonoyl-glycerol (18:0/20:4) [2]*	Diacylglycerol	Lipid	1.79887	1.02323	0.813963	0.0207792	0.188902
stearoylcarnitine (C18)	Fatty Acid Metabolism(Acyl Carnitine)	Lipid	2.4115	1.03291	1.22322	0.107792	0.367473
stearoyl-docosahexaenoyl-glycerol (18:0/22:6) [2]*	Diacylglycerol	Lipid	1.17187	0.974042	0.266752	0.701868	0.823918
stearoyl-linoleoyl-glycerol (18:0/18:2) [2]*	Diacylglycerol	Lipid	1.3938	0.965	0.530423	0.355844	0.56155
suberate (octanedioate)	Fatty Acid, Dicarboxylate	Lipid	0.550267	1.00909	-0.874851	0.0532791	0.280416
succinate	TCA Cycle	Energy	10.8857	1.02497	3.40877	0.0012987	0.0779221
succinylcarnitine (C4-DC)	TCA Cycle	Energy	6.00543	1.09587	2.45419	0.150104	0.422221
sulfate*	Chemical	Xenobiotics	0.758467	1.67705	-1.14477	0.18031	0.448946
tartronate (hydroxymalonate)	Bacterial/Fungal	Xenobiotics	1.55667	0.835579	0.897612	0.210996	0.469827
taurine	Methionine, Cysteine, SAM and Taurine Metabolism	Amino Acid	1.03093	0.981821	0.070419	0.718182	0.823918
tetracosadienoylcarnitine (C24:2)*	Fatty Acid Metabolism(Acyl Carnitine)	Lipid	3.94957	1.20786	1.70924	0.132468	0.397403
tetradecanedioate	Fatty Acid, Dicarboxylate	Lipid	1.25183	1.10284	0.182816	0.463636	0.643939
theobromine	Xanthine Metabolism	Xenobiotics	0.765433	1.13158	-0.563995	0.563732	0.73965
theophylline	Xanthine Metabolism	Xenobiotics	0.9278	0.690747	0.425656	1	1
thiamin (Vitamin B1)	Thiamine Metabolism	Cofactors and Vitamins	1.22263	0.892	0.454876	0.103758	0.367473
thioproline	Chemical	Xenobiotics	1.14423	1.14271	0.00192794	1	1
threonate	Ascorbate and Aldarate Metabolism	Cofactors and Vitamins	1.92603	1.10349	0.803553	0.923759	0.955648
threonine	Glycine, Serine and Threonine Metabolism	Amino Acid	0.906967	1.25202	-0.465131	0.190909	0.448946
tricosanoyl sphingomyelin (d18:1/23:0)*	Sphingolipid Metabolism	Lipid	1.16837	1.30074	-0.154836	0.857143	0.92001
trigonelline (N'-methylnicotinate)	Nicotinate and Nicotinamide Metabolism	Cofactors and Vitamins	0.295733	4.53613	-3.93909	0.0298701	0.226862
tryptophan	Tryptophan Metabolism	Amino Acid	0.9433	1.22802	-0.380547	0.264935	0.495206
tryptophan betaine	Tryptophan Metabolism	Amino Acid	5.59767	1.58145	1.82358	0.565832	0.73965
tyrosine	Tyrosine Metabolism	Amino Acid	1.0224	1.14111	-0.158479	0.190909	0.448946
tyrosylglycine	Dipeptide	Peptide	1.1632	1.21683	-0.0650303	1	1
UDP-N-acetylglucosamine/galactosamine	Nucleotide Sugar	Carbohydrate	0.956567	0.966984	-0.0156268	0.239471	0.49017
uracil	Pyrimidine Metabolism, Uracil containing	Nucleotide	1.55647	1.03435	0.589554	0.225974	0.469827
urate	Purine Metabolism, (Hypo)Xanthine/Inosine containing	Nucleotide	1.1798	0.933932	0.337154	0.523377	0.697835
urea	Urea cycle; Arginine and Proline Metabolism	Amino Acid	1.22383	1.20126	0.0268549	0.718182	0.823918
uridine	Pyrimidine Metabolism, Uracil containing	Nucleotide	0.912733	0.962453	-0.0765221	0.718182	0.823918
uridine 2'-monophosphate (2'-UMP)*	Pyrimidine Metabolism, Uracil containing	Nucleotide	0.529067	2.17139	-2.0371	0.195235	0.452282
uridine 3'-monophosphate (3'-UMP)	Pyrimidine Metabolism, Uracil containing	Nucleotide	0.712733	1.02719	-0.527268	0.700333	0.823918
valine	Leucine, Isoleucine and Valine Metabolism	Amino Acid	0.919633	1.15737	-0.331718	0.355844	0.56155
valylglycine	Dipeptide	Peptide	0.920633	1.76313	-0.937437	0.620286	0.781874
vecuronium	Drug	Xenobiotics	0.8826	1.37578	-0.640417	0.92255	0.955648
xanthine	Purine Metabolism, (Hypo)Xanthine/Inosine containing	Nucleotide	0.573867	1.0248	-0.836555	0.264935	0.495206
xanthosine	Purine Metabolism, (Hypo)Xanthine/Inosine containing	Nucleotide	0.814867	1.35899	-0.737904	0.087013	0.343472
ximenoylcarnitine (C26:1)*	Fatty Acid Metabolism(Acyl Carnitine)	Lipid	2.5084	0.894553	1.48753	0.0543099	0.280438

## Sheet: FH vs Normal
Metabolite	Sub Pathway	Super Pathway	FH Mean	Normal Mean	Log2 Fold Change	P-Value	BH Corrected P-Value
1-(1-enyl-oleoyl)-2-linoleoyl-GPE (P-18:1/18:2)*	Lysoplasmalogen	Lipid	1.0221	1.18811	-0.217133	0.857143	0.950831
1-(1-enyl-oleoyl)-GPE (P-18:1)*	Lysoplasmalogen	Lipid	0.3978	3.41503	-3.10178	0.152381	0.419397
1-(1-enyl-palmitoyl)-2-arachidonoyl-GPC (P-16:0/20:4)*	Plasmalogen	Lipid	2.02415	0.817695	1.30768	0.0190476	0.340587
1-(1-enyl-palmitoyl)-2-arachidonoyl-GPE (P-16:0/20:4)*	Plasmalogen	Lipid	1.2245	1.04733	0.225475	0.466667	0.70529
1-(1-enyl-palmitoyl)-2-linoleoyl-GPC (P-16:0/18:2)*	Plasmalogen	Lipid	1.87725	0.853632	1.13694	0.0857143	0.340587
1-(1-enyl-palmitoyl)-2-linoleoyl-GPE (P-16:0/18:2)*	Plasmalogen	Lipid	1.30795	1.058	0.305968	0.285714	0.554785
1-(1-enyl-palmitoyl)-2-oleoyl-GPC (P-16:0/18:1)*	Plasmalogen	Lipid	1.48675	0.877453	0.760769	0.533333	0.760095
1-(1-enyl-palmitoyl)-2-oleoyl-GPE (P-16:0/18:1)*	Plasmalogen	Lipid	0.9918	1.10305	-0.15338	0.609524	0.798503
1-(1-enyl-palmitoyl)-2-palmitoleoyl-GPC (P-16:0/16:1)*	Plasmalogen	Lipid	2.9052	1.42492	1.02776	0.0479147	0.340587
1-(1-enyl-palmitoyl)-2-palmitoyl-GPC (P-16:0/16:0)*	Plasmalogen	Lipid	2.2971	0.977974	1.23195	0.0571429	0.340587
1-(1-enyl-palmitoyl)-GPC (P-16:0)*	Lysoplasmalogen	Lipid	1.0279	0.472663	1.12082	0.00816073	0.300752
1-(1-enyl-palmitoyl)-GPE (P-16:0)*	Lysoplasmalogen	Lipid	0.85	5.12978	-2.59336	0.342857	0.614072
1-(1-enyl-stearoyl)-2-arachidonoyl-GPE (P-18:0/20:4)*	Plasmalogen	Lipid	1.4277	0.864079	0.724458	0.0571429	0.340587
1-(1-enyl-stearoyl)-2-linoleoyl-GPE (P-18:0/18:2)*	Plasmalogen	Lipid	1.36355	0.917142	0.57215	0.114286	0.391837
1-(1-enyl-stearoyl)-2-oleoyl-GPE (P-18:0/18:1)	Plasmalogen	Lipid	1.523	0.923547	0.721658	0.0857143	0.340587
1-(1-enyl-stearoyl)-GPE (P-18:0)*	Lysoplasmalogen	Lipid	0.73395	2.10561	-1.52048	0.254891	0.525548
1,2,3-benzenetriol sulfate (2)	Chemical	Xenobiotics	1.3571	1.068	0.345615	0.950257	0.980152
1,2-dilinoleoyl-GPC (18:2/18:2)	Phosphatidylcholine (PC)	Lipid	1.51105	1.12117	0.430548	0.342857	0.614072
1,2-dilinoleoyl-GPE (18:2/18:2)*	Phosphatidylethanolamine (PE)	Lipid	1.36085	1.67253	-0.297525	0.685714	0.850059
1,2-dipalmitoyl-GPC (16:0/16:0)	Phosphatidylcholine (PC)	Lipid	1.26565	0.807274	0.648749	0.238095	0.510204
1,2-dipalmitoyl-GPE (16:0/16:0)*	Phosphatidylethanolamine (PE)	Lipid	0.7223	1.09247	-0.596922	0.342857	0.614072
1,5-anhydroglucitol (1,5-AG)	Glycolysis, Gluconeogenesis, and Pyruvate Metabolism	Carbohydrate	0.436	0.930911	-1.09431	0.4	0.657534
10-nonadecenoate (19:1n9)	Long Chain Fatty Acid	Lipid	3.4518	0.826079	2.063	0.0359645	0.340587
12-HHTrE	Eicosanoid	Lipid	0.8662	0.878758	-0.0207656	0.952216	0.980152
13-HODE + 9-HODE	Fatty Acid, Monohydroxy	Lipid	0.6261	1.36462	-1.12403	0.342857	0.614072
17-methylstearate	Fatty Acid, Branched	Lipid	1.35955	1.02169	0.412172	0.952381	0.980152
1-arachidonoyl-GPC (20:4n6)*	Lysophospholipid	Lipid	2.39455	0.851979	1.49086	0.254891	0.525548
1-arachidonoyl-GPE (20:4n6)*	Lysophospholipid	Lipid	1.13495	1.23294	-0.119476	0.857143	0.950831
1-arachidonoyl-GPI (20:4)*	Lysophospholipid	Lipid	1.71195	1.27398	0.426293	0.609524	0.798503
1-dihomo-linolenylglycerol (20:3)	Monoacylglycerol	Lipid	1.501	0.616911	1.28279	0.760275	0.9005
1-linoleoyl-2-arachidonoyl-GPC (18:2/20:4n6)*	Phosphatidylcholine (PC)	Lipid	1.5976	1.09056	0.550833	0.190476	0.451722
1-linoleoyl-2-arachidonoyl-GPE (18:2/20:4)*	Phosphatidylethanolamine (PE)	Lipid	1.523	1.61016	-0.0802909	0.952381	0.980152
1-linoleoyl-2-linolenoyl-GPC (18:2/18:3)*	Phosphatidylcholine (PC)	Lipid	1.48555	1.33027	0.15928	0.771429	0.9005
1-linoleoylglycerol (18:2)	Monoacylglycerol	Lipid	0.61355	0.710174	-0.210991	0.857195	0.950831
1-linoleoyl-GPC (18:2)	Lysophospholipid	Lipid	1.5237	1.86088	-0.288409	0.771429	0.9005
1-linoleoyl-GPE (18:2)*	Lysophospholipid	Lipid	1.1105	13.269	-3.57877	0.342857	0.614072
1-linoleoyl-GPG (18:2)*	Lysophospholipid	Lipid	0.78905	1.22877	-0.639024	0.435975	0.690198
1-linoleoyl-GPI (18:2)*	Lysophospholipid	Lipid	0.5525	1.39595	-1.3372	0.279344	0.554785
1-linoleoyl-GPS (18:2)*	Lysophospholipid	Lipid	1.9586	1.26579	0.629785	0.674577	0.850059
N1-methyladenosine	Purine Metabolism, Adenine containing	Nucleotide	0.46435	1.1931	-1.36143	0.168128	0.451722
1-methylhistidine	Histidine Metabolism	Amino Acid	0.697	1.40526	-1.01161	0.435527	0.690198
1-methylimidazoleacetate	Histidine Metabolism	Amino Acid	0.53405	1.36206	-1.35075	0.36873	0.633919
1-methylnicotinamide	Nicotinate and Nicotinamide Metabolism	Cofactors and Vitamins	2.35875	0.714221	1.72358	0.0380952	0.340587
1-myristoylglycerol (14:0)	Monoacylglycerol	Lipid	0.7948	0.828153	-0.0593048	1	1
1-oleoyl-2-arachidonoyl-GPE (18:1/20:4)*	Phosphatidylethanolamine (PE)	Lipid	1.26835	1.32367	-0.0615946	0.609524	0.798503
1-oleoyl-2-arachidonoyl-GPI (18:1/20:4) *	Phosphatidylinositol (PI)	Lipid	1.24255	1.07441	0.209759	0.771429	0.9005
1-oleoyl-2-linoleoyl-GPC (18:1/18:2)*	Phosphatidylcholine (PC)	Lipid	1.2328	1.06413	0.212269	0.285714	0.554785
1-oleoyl-2-linoleoyl-GPE (18:1/18:2)*	Phosphatidylethanolamine (PE)	Lipid	1.26365	1.86252	-0.559656	0.238095	0.510204
1-oleoylglycerol (18:1)	Monoacylglycerol	Lipid	0.28945	1.01116	-1.80463	0.225537	0.510204
1-oleoyl-GPC (18:1)	Lysophospholipid	Lipid	0.7755	3.93642	-2.34369	0.342857	0.614072
1-oleoyl-GPE (18:1)	Lysophospholipid	Lipid	1.00275	17.3015	-4.10886	0.342857	0.614072
1-oleoyl-GPG (18:1)*	Lysophospholipid	Lipid	0.7699	0.945	-0.295643	0.589671	0.798503
1-oleoyl-GPI (18:1)*	Lysophospholipid	Lipid	0.1003	1.96489	-4.29205	0.0819498	0.340587
1-oleoyl-GPS (18:1)	Lysophospholipid	Lipid	1.6545	1.98326	-0.261477	0.685714	0.850059
1-palmitoleoyl-2-linolenoyl-GPC (16:1/18:3)*	Phosphatidylcholine (PC)	Lipid	1.2515	1.11961	0.160661	0.952381	0.980152
1-palmitoleoyl-2-linoleoyl-GPC (16:1/18:2)*	Phosphatidylcholine (PC)	Lipid	1.64395	1.14068	0.527267	0.114286	0.391837
1-palmitoleoyl-GPC (16:1)*	Lysophospholipid	Lipid	0.8234	1.81447	-1.13988	0.434629	0.690198
1-palmitoyl-2-arachidonoyl-GPC (16:0/20:4n6)	Phosphatidylcholine (PC)	Lipid	1.0981	1.03021	0.0920703	1	1
1-palmitoyl-2-arachidonoyl-GPE (16:0/20:4)*	Phosphatidylethanolamine (PE)	Lipid	0.8548	2.84673	-1.73565	0.0571429	0.340587
1-palmitoyl-2-arachidonoyl-GPI (16:0/20:4)*	Phosphatidylinositol (PI)	Lipid	1.7192	1.38735	0.309403	0.609524	0.798503
1-palmitoyl-2-linoleoyl-GPC (16:0/18:2)	Phosphatidylcholine (PC)	Lipid	0.982	1.11904	-0.188469	0.4	0.657534
1-palmitoyl-2-linoleoyl-GPE (16:0/18:2)	Phosphatidylethanolamine (PE)	Lipid	0.9153	3.06337	-1.7428	0.0857143	0.340587
1-palmitoyl-2-oleoyl-GPC (16:0/18:1)	Phosphatidylcholine (PC)	Lipid	1.25775	1.08495	0.213213	0.342857	0.614072
1-palmitoyl-2-oleoyl-GPE (16:0/18:1)	Phosphatidylethanolamine (PE)	Lipid	1.1183	2.21628	-0.986836	0.238095	0.510204
1-palmitoyl-2-oleoyl-GPG (16:0/18:1)	Phosphatidylglycerol (PG)	Lipid	1.15955	1.67178	-0.527824	0.4	0.657534
1-palmitoyl-2-oleoyl-GPI (16:0/18:1)*	Phosphatidylinositol (PI)	Lipid	0.3026	1.30113	-2.10428	0.0857143	0.340587
1-palmitoyl-2-oleoyl-GPS (16:0/18:1)	Phosphatidylserine (PS)	Lipid	0.48035	2.25766	-2.23267	0.0571429	0.340587
1-palmitoyl-2-palmitoleoyl-GPC (16:0/16:1)*	Phosphatidylcholine (PC)	Lipid	2.0739	0.995089	1.05945	0.0380952	0.340587
1-palmitoyl-2-stearoyl-GPC (16:0/18:0)	Phosphatidylcholine (PC)	Lipid	1.7939	0.883216	1.02226	0.0857143	0.340587
1-palmitoyl-2-stearoyl-GPE (16:0/18:0)*	Phosphatidylethanolamine (PE)	Lipid	1.1753	0.911453	0.366789	0.588579	0.798503
1-palmitoylglycerol (16:0)	Monoacylglycerol	Lipid	1.31855	0.803753	0.714129	0.95217	0.980152
1-palmitoyl-GPC (16:0)	Lysophospholipid	Lipid	0.6083	2.86431	-2.23533	0.238095	0.510204
1-palmitoyl-GPE (16:0)	Lysophospholipid	Lipid	0.5174	27.0129	-5.70622	0.0857143	0.340587
1-palmitoyl-GPG (16:0)*	Lysophospholipid	Lipid	0.51735	5.92663	-3.518	0.238095	0.510204
1-palmitoyl-GPI (16:0)	Lysophospholipid	Lipid	0.3007	2.51611	-3.0648	0.0933738	0.35913
1-palmitoyl-GPS (16:0)*	Lysophospholipid	Lipid	0.0166	3.06007	-7.52624	0.0473351	0.340587
1-stearoyl-2-arachidonoyl-GPC (18:0/20:4)	Phosphatidylcholine (PC)	Lipid	1.3675	0.865342	0.660198	0.0380952	0.340587
1-stearoyl-2-arachidonoyl-GPE (18:0/20:4)	Phosphatidylethanolamine (PE)	Lipid	1.0984	1.24114	-0.176265	0.533333	0.760095
1-stearoyl-2-arachidonoyl-GPI (18:0/20:4)	Phosphatidylinositol (PI)	Lipid	1.6329	0.957084	0.770719	0.0571429	0.340587
1-stearoyl-2-arachidonoyl-GPS (18:0/20:4)	Phosphatidylserine (PS)	Lipid	0.89145	1.88529	-1.08056	0.238095	0.510204
1-stearoyl-2-linoleoyl-GPC (18:0/18:2)*	Phosphatidylcholine (PC)	Lipid	1.3996	0.965116	0.536241	0.0857143	0.340587
1-stearoyl-2-linoleoyl-GPE (18:0/18:2)*	Phosphatidylethanolamine (PE)	Lipid	1.2311	1.38978	-0.174913	0.685714	0.850059
1-stearoyl-2-linoleoyl-GPI (18:0/18:2)	Phosphatidylinositol (PI)	Lipid	0.5768	1.22027	-1.08106	0.152381	0.419397
1-stearoyl-2-linoleoyl-GPS (18:0/18:2)	Phosphatidylserine (PS)	Lipid	1.04815	1.08307	-0.0472792	1	1
1-stearoyl-2-oleoyl-GPC (18:0/18:1)	Phosphatidylcholine (PC)	Lipid	2.10045	0.977968	1.10284	0.0380952	0.340587
1-stearoyl-2-oleoyl-GPE (18:0/18:1)	Phosphatidylethanolamine (PE)	Lipid	1.8194	1.09675	0.730225	0.4	0.657534
1-stearoyl-2-oleoyl-GPG (18:0/18:1)	Phosphatidylglycerol (PG)	Lipid	1.43555	0.844568	0.765317	0.190476	0.451722
1-stearoyl-2-oleoyl-GPI (18:0/18:1)*	Phosphatidylinositol (PI)	Lipid	0.08495	1.54997	-4.18948	0.0380952	0.340587
1-stearoyl-2-oleoyl-GPS (18:0/18:1)	Phosphatidylserine (PS)	Lipid	1.04625	0.991695	0.0772596	0.857143	0.950831
1-stearoyl-GPC (18:0)	Lysophospholipid	Lipid	0.7552	1.80318	-1.25561	0.466667	0.70529
1-stearoyl-GPE (18:0)	Lysophospholipid	Lipid	1.0491	12.8594	-3.6156	0.342857	0.614072
1-stearoyl-GPG (18:0)	Lysophospholipid	Lipid	0.2293	1.43533	-2.64608	0.0788655	0.340587
1-stearoyl-GPI (18:0)	Lysophospholipid	Lipid	0.7557	2.14645	-1.50607	0.285714	0.554785
1-stearoyl-GPS (18:0)*	Lysophospholipid	Lipid	0.77535	4.67293	-2.59141	0.238095	0.510204
2,3-diphosphoglycerate	Glycolysis, Gluconeogenesis, and Pyruvate Metabolism	Carbohydrate	0.8689	1.16576	-0.424013	0.95217	0.980152
2-aminoadipate	Lysine Metabolism	Amino Acid	0.9403	0.947068	-0.0103475	0.952216	0.980152
2-aminobutyrate	Glutathione Metabolism	Amino Acid	1.52455	0.818658	0.897051	0.152381	0.419397
adenosine 2'-monophosphate (2'-AMP)	Purine Metabolism, Adenine containing	Nucleotide	3.19965	0.897879	1.83332	0.509793	0.747862
2'-deoxyguanosine	Purine Metabolism, Guanine containing	Nucleotide	4.6199	0.559168	3.04651	0.165493	0.451722
2'-deoxyinosine	Purine Metabolism, (Hypo)Xanthine/Inosine containing	Nucleotide	4.1849	0.688747	2.60315	0.588579	0.798503
2'-deoxyuridine	Pyrimidine Metabolism, Uracil containing	Nucleotide	0.66925	1.46776	-1.133	0.368263	0.633919
2-hydroxyacetaminophen sulfate*	Drug	Xenobiotics	0.3017	2.74812	-3.18726	0.43297	0.690198
2-hydroxybutyrate/2-hydroxyisobutyrate	Glutathione Metabolism	Amino Acid	0.75675	0.912953	-0.270723	0.685714	0.850059
2-hydroxyglutarate	Fatty Acid, Dicarboxylate	Lipid	0.376	0.763632	-1.02214	0.533333	0.760095
2-hydroxypalmitate	Fatty Acid, Monohydroxy	Lipid	0.8384	1.85899	-1.14881	0.466667	0.70529
2-linoleoylglycerol (18:2)	Monoacylglycerol	Lipid	0.32415	0.7002	-1.11111	0.502052	0.747862
2-methylbutyrylcarnitine (C5)	Leucine, Isoleucine and Valine Metabolism	Amino Acid	0.5662	1.22875	-1.11781	0.254427	0.525548
2-methylcitrate/homocitrate	TCA Cycle	Energy	0.47085	1.82349	-1.95337	0.190476	0.451722
2-oleoylglycerol (18:1)	Monoacylglycerol	Lipid	0.42105	0.642132	-0.608877	0.711645	0.878574
2-palmitoylglycerol (16:0)	Monoacylglycerol	Lipid	2.5101	0.600674	2.06309	0.711645	0.878574
2-palmitoyl-GPC (16:0)*	Lysophospholipid	Lipid	0.67155	1.57868	-1.23316	0.36873	0.633919
2-stearoyl-GPE (18:0)*	Lysophospholipid	Lipid	0.30975	7.92235	-4.67675	0.0857143	0.340587
3-(4-hydroxyphenyl)lactate	Tyrosine Metabolism	Amino Acid	1.1364	0.456589	1.3155	0.0380952	0.340587
3-aminoisobutyrate	Pyrimidine Metabolism, Thymine containing	Nucleotide	0.32715	0.885079	-1.43585	0.285714	0.554785
adenosine 3'-monophosphate (3'-AMP)	Purine Metabolism, Adenine containing	Nucleotide	2.52815	2.00935	0.331351	0.952381	0.980152
3-carboxy-4-methyl-5-propyl-2-furanpropanoate (CMPF)	Fatty Acid, Dicarboxylate	Lipid	2.54865	0.955026	1.41612	0.13373	0.419397
cytidine 3'-monophosphate (3'-CMP)	Pyrimidine Metabolism, Cytidine containing	Nucleotide	0.1245	2.58382	-4.37529	0.0416094	0.340587
3-hydroxy-3-methylglutarate	Mevalonate Metabolism	Lipid	0.52735	1.26561	-1.26299	0.114286	0.391837
3-hydroxybutyrate (BHBA)	Ketone Bodies	Lipid	1.24185	1.27006	-0.0324093	0.609524	0.798503
3-hydroxybutyrylcarnitine (1)	Fatty Acid Metabolism(Acyl Carnitine)	Lipid	3.6029	0.802695	2.16624	0.00952381	0.300752
3-hydroxybutyrylcarnitine (2)	Fatty Acid Metabolism(Acyl Carnitine)	Lipid	8.75785	0.936211	3.22567	0.00952381	0.300752
3-hydroxydecanoate	Fatty Acid, Monohydroxy	Lipid	0.64295	1.12573	-0.808084	0.152381	0.419397
3-hydroxyhexanoate	Fatty Acid, Monohydroxy	Lipid	0.4573	0.928968	-1.02249	0.134109	0.419397
3-hydroxyhippurate	Benzoate Metabolism	Xenobiotics	0.0909	3.19256	-5.13429	0.0416094	0.340587
3-hydroxyisobutyrate	Leucine, Isoleucine and Valine Metabolism	Amino Acid	0.2879	0.839305	-1.54363	0.18308	0.451722
3-hydroxylaurate	Fatty Acid, Monohydroxy	Lipid	0.5497	1.22238	-1.15298	0.152381	0.419397
3-hydroxymyristate	Fatty Acid, Monohydroxy	Lipid	0.5983	1.44932	-1.27644	0.0857143	0.340587
3-hydroxyoctanoate	Fatty Acid, Monohydroxy	Lipid	0.60145	1.15051	-0.935751	0.275386	0.554785
3-indoxyl sulfate	Tryptophan Metabolism	Amino Acid	0.5492	1.26052	-1.19861	0.152381	0.419397
3-methyl-2-oxobutyrate	Leucine, Isoleucine and Valine Metabolism	Amino Acid	2.61225	0.862079	1.5994	0.13297	0.419397
3-methylglutaconate	Leucine, Isoleucine and Valine Metabolism	Amino Acid	0.2048	1.06694	-2.38119	0.0788655	0.340587
3-methylhistidine	Histidine Metabolism	Amino Acid	0.8501	2.11592	-1.31558	0.904294	0.980152
3-phosphoglycerate	Glycolysis, Gluconeogenesis, and Pyruvate Metabolism	Carbohydrate	0.9367	1.75453	-0.905423	0.509793	0.747862
3-sulfo-L-alanine	Methionine, Cysteine, SAM and Taurine Metabolism	Amino Acid	0.96385	0.853068	0.176147	0.585374	0.798503
3-ureidopropionate	Pyrimidine Metabolism, Uracil containing	Nucleotide	0.14105	1.07701	-2.93275	0.0551671	0.340587
4-acetamidobenzoate	Chemical	Xenobiotics	1.2853	1.02364	0.328394	0.533333	0.760095
4-acetamidophenol	Drug	Xenobiotics	0.51985	0.958232	-0.882279	0.952076	0.980152
4-acetamidophenylglucuronide	Drug	Xenobiotics	0.70155	2.04597	-1.54417	0.672967	0.850059
4-acetaminophen sulfate	Drug	Xenobiotics	0.6387	1.72002	-1.42921	0.673976	0.850059
4-cholesten-3-one	Sterol	Lipid	0.5238	1.02955	-0.974922	0.152381	0.419397
4-guanidinobutanoate	Guanidino and Acetamido Metabolism	Amino Acid	0.6787	1.64483	-1.27709	0.285714	0.554785
4-hydroxyglutamate	Glutamate Metabolism	Amino Acid	0.27535	3.38033	-3.61783	0.105336	0.391391
4-hydroxyhippurate	Benzoate Metabolism	Xenobiotics	0.0656	3.33935	-5.66973	0.0357837	0.340587
4-imidazoleacetate	Histidine Metabolism	Amino Acid	13.3125	3.21494	2.04992	0.857143	0.950831
4-methylcatechol sulfate	Benzoate Metabolism	Xenobiotics	0.376	2.1492	-2.515	0.0822484	0.340587
5-(galactosylhydroxy)-L-lysine	Lysine Metabolism	Amino Acid	1.56425	0.938468	0.737091	0.771429	0.9005
5-acetylamino-6-amino-3-methyluracil	Xanthine Metabolism	Xenobiotics	0.1994	1.43917	-2.8515	0.0615938	0.340587
5-aminovalerate	Lysine Metabolism	Amino Acid	2.2664	0.587247	1.94836	0.0249561	0.340587
5-dodecenoate (12:1n7)	Medium Chain Fatty Acid	Lipid	0.6126	1.42873	-1.22172	0.152381	0.419397
5-hydroxylysine	Lysine Metabolism	Amino Acid	0.60345	1.58605	-1.39413	0.186104	0.451722
5-methylthioadenosine (MTA)	Polyamine Metabolism	Amino Acid	1.2598	1.00421	0.327133	0.433121	0.690198
5-methyluridine (ribothymidine)	Pyrimidine Metabolism, Uracil containing	Nucleotide	0.51595	1.00172	-0.957178	0.507159	0.747862
5-oxoproline	Glutathione Metabolism	Amino Acid	1.06165	1.06861	-0.0094208	1	1
6-hydroxyindole sulfate	Chemical	Xenobiotics	0.1564	1.15793	-2.88823	0.0473351	0.340587
6-phosphogluconate	Pentose Phosphate Pathway	Carbohydrate	2.4448	1.00324	1.28505	0.0479872	0.340587
7-alpha-hydroxy-3-oxo-4-cholestenoate (7-Hoca)	Sterol	Lipid	0.89515	0.292889	1.61177	0.073997	0.340587
7-methylguanine	Purine Metabolism, Guanine containing	Nucleotide	0.45105	1.80978	-2.00446	0.207804	0.486182
acetylcarnitine (C2)	Fatty Acid Metabolism(Acyl Carnitine)	Lipid	5.32755	0.775153	2.78092	0.00952381	0.300752
acetylphosphate	Oxidative Phosphorylation	Energy	0.5332	0.844547	-0.663502	0.764468	0.9005
acisoga	Polyamine Metabolism	Amino Acid	0.6183	0.961026	-0.636269	0.435975	0.690198
aconitate [cis or trans]	TCA Cycle	Energy	0.52245	39.0423	-6.2236	0.190476	0.451722
adenine	Purine Metabolism, Adenine containing	Nucleotide	0.40245	1.50495	-1.90284	0.0857143	0.340587
adenosine	Purine Metabolism, Adenine containing	Nucleotide	1.10575	2.63047	-1.25029	0.466667	0.70529
adenosine 3',5'-diphosphate	Purine Metabolism, Adenine containing	Nucleotide	0.7185	0.956484	-0.412753	0.672967	0.850059
adipate	Fatty Acid, Dicarboxylate	Lipid	0.2858	1.31285	-2.19963	0.0615938	0.340587
adrenate (22:4n6)	Polyunsaturated Fatty Acid (n3 and n6)	Lipid	5.90915	0.870163	2.76359	0.589308	0.798503
adrenoylcarnitine (C22:4)*	Fatty Acid Metabolism(Acyl Carnitine)	Lipid	2.569	1.09119	1.2353	0.4	0.657534
alanine	Alanine and Aspartate Metabolism	Amino Acid	0.84305	1.09436	-0.376395	0.342857	0.614072
allantoin	Purine Metabolism, (Hypo)Xanthine/Inosine containing	Nucleotide	0.3474	0.999595	-1.52475	0.123512	0.418683
alpha-hydroxyisovalerate	Leucine, Isoleucine and Valine Metabolism	Amino Acid	0.5211	0.779379	-0.580765	0.589308	0.798503
alpha-ketoglutarate	TCA Cycle	Energy	1.4733	1.00262	0.555275	0.190476	0.451722
alpha-tocopherol	Tocopherol Metabolism	Cofactors and Vitamins	3.02915	0.954774	1.66568	0.0857143	0.340587
adenosine 5'-monophosphate (AMP)	Purine Metabolism, Adenine containing	Nucleotide	9.69125	4.86694	0.993667	0.952216	0.980152
androstenediol (3beta,17beta) disulfate (1)	Androgenic Steroids	Lipid	0.28845	1.69479	-2.55471	0.308344	0.589193
androstenediol (3beta,17beta) disulfate (2)	Androgenic Steroids	Lipid	0.2031	0.755363	-1.89498	0.18308	0.451722
androstenediol (3beta,17beta) monosulfate (1)	Androgenic Steroids	Lipid	0.1653	3.16632	-4.25965	0.151335	0.419397
androsterone sulfate	Androgenic Steroids	Lipid	0.24895	1.80086	-2.85476	0.0933738	0.35913
anserine	Dipeptide Derivative	Peptide	0.5848	3.08944	-2.40133	0.507159	0.747862
arabitol/xylitol	Pentose Metabolism	Carbohydrate	1.4942	1.44996	0.043357	0.771429	0.9005
arabonate/xylonate	Pentose Metabolism	Carbohydrate	0.6288	1.53284	-1.28553	0.308344	0.589193
arachidate (20:0)	Long Chain Fatty Acid	Lipid	2.56925	0.910116	1.49723	0.0380952	0.340587
arachidonate (20:4n6)	Polyunsaturated Fatty Acid (n3 and n6)	Lipid	0.94155	3.00153	-1.67259	0.285714	0.554785
arachidonoylcarnitine (C20:4)	Fatty Acid Metabolism(Acyl Carnitine)	Lipid	4.67435	1.12886	2.0499	0.00952381	0.300752
arachidoylcarnitine (C20)*	Fatty Acid Metabolism(Acyl Carnitine)	Lipid	0.3935	1.18469	-1.59007	0.152381	0.419397
argininate*	Urea cycle; Arginine and Proline Metabolism	Amino Acid	1.4097	1.39577	0.0143286	0.952076	0.980152
arginine	Urea cycle; Arginine and Proline Metabolism	Amino Acid	1.06875	0.965295	0.146883	0.771429	0.9005
argininosuccinate	Urea cycle; Arginine and Proline Metabolism	Amino Acid	3.67625	1.5926	1.20685	0.063221	0.340587
ascorbate (Vitamin C)	Ascorbate and Aldarate Metabolism	Cofactors and Vitamins	2.9318	1.06481	1.4612	0.0822484	0.340587
asparagine	Alanine and Aspartate Metabolism	Amino Acid	1.03745	1.09832	-0.0822511	0.771429	0.9005
aspartate	Alanine and Aspartate Metabolism	Amino Acid	0.7303	1.39157	-0.930151	0.190476	0.451722
azelate (nonanedioate)	Fatty Acid, Dicarboxylate	Lipid	0.51235	1.01308	-0.983545	0.332272	0.614072
behenate (22:0)*	Long Chain Fatty Acid	Lipid	3.7163	0.953863	1.96201	0.00952381	0.300752
behenoyl dihydrosphingomyelin (d18:0/22:0)*	Sphingolipid Metabolism	Lipid	0.1486	1.65431	-3.47672	0.00952381	0.300752
behenoyl sphingomyelin (d18:1/22:0)*	Sphingolipid Metabolism	Lipid	0.34255	1.1385	-1.73275	0.152381	0.419397
behenoylcarnitine (C22)*	Fatty Acid Metabolism(Acyl Carnitine)	Lipid	0.7184	1.2172	-0.760707	0.609524	0.798503
beta-alanine	Pyrimidine Metabolism, Uracil containing	Nucleotide	3.48885	1.09451	1.67247	0.0380952	0.340587
beta-citrylglutamate	Glutamate Metabolism	Amino Acid	0.3635	1.01287	-1.47842	0.0857143	0.340587
beta-guanidinopropanoate	Food Component/Plant	Xenobiotics	0.3457	1.37587	-1.99276	0.342857	0.614072
beta-hydroxyisovalerate	Leucine, Isoleucine and Valine Metabolism	Amino Acid	0.4602	1.20439	-1.38798	0.114286	0.391837
betaine	Glycine, Serine and Threonine Metabolism	Amino Acid	1.39785	1.07891	0.373634	0.685714	0.850059
bilirubin (Z,Z)	Hemoglobin and Porphyrin Metabolism	Cofactors and Vitamins	0.39295	0.428953	-0.126473	0.40985	0.671886
bilirubin (E,E)*	Hemoglobin and Porphyrin Metabolism	Cofactors and Vitamins	0.3678	0.681437	-0.889658	0.582857	0.798503
biliverdin	Hemoglobin and Porphyrin Metabolism	Cofactors and Vitamins	0.4631	1.09974	-1.24776	0.230733	0.510204
butyrylcarnitine (C4)	Fatty Acid Metabolism (also BCAA Metabolism)	Lipid	2.25945	0.798816	1.50004	0.152381	0.419397
caprate (10:0)	Medium Chain Fatty Acid	Lipid	0.7183	1.13623	-0.661598	0.149192	0.419397
carboxyethyl-GABA	Glutamate Metabolism	Amino Acid	0.3088	1.30012	-2.0739	0.0819498	0.340587
carnitine	Carnitine Metabolism	Lipid	1.69055	0.882526	0.937781	0.0571429	0.340587
carnosine	Histidine Metabolism	Amino Acid	0.41975	1.65393	-1.9783	0.105336	0.391391
carotene diol (1)	Food Component/Plant	Xenobiotics	2.5731	1.01257	1.34548	0.771429	0.9005
carotene diol (2)	Food Component/Plant	Xenobiotics	1.1771	0.744405	0.661077	0.760275	0.9005
carotene diol (3)	Food Component/Plant	Xenobiotics	0.9038	0.672253	0.427	0.755101	0.9005
catechol sulfate	Benzoate Metabolism	Xenobiotics	0.5029	1.54976	-1.6237	0.254427	0.525548
cefazolin	Drug	Xenobiotics	0.3616	2.10098	-2.5386	0.50505	0.747862
ceramide (d16:1/24:1, d18:1/22:1)*	Ceramides	Lipid	1.1522	1.07392	0.101503	0.95217	0.980152
ceramide (d18:1/14:0, d16:1/16:0)*	Ceramides	Lipid	1.08855	1.13279	-0.0574721	1	1
ceramide (d18:1/17:0, d17:1/18:0)*	Ceramides	Lipid	2.9746	0.963668	1.62609	0.026611	0.340587
ceramide (d18:1/20:0, d16:1/22:0, d20:1/18:0)*	Ceramides	Lipid	0.67595	1.25628	-0.894168	0.342857	0.614072
ceramide (d18:2/24:1, d18:1/24:2)*	Ceramides	Lipid	1.13295	1.11611	0.0216043	1	1
cerotoylcarnitine (C26)*	Fatty Acid Metabolism(Acyl Carnitine)	Lipid	1.02515	0.750453	0.450002	0.799815	0.931823
C-glycosyltryptophan	Tryptophan Metabolism	Amino Acid	0.7455	1.07787	-0.531901	0.609524	0.798503
cholesterol	Sterol	Lipid	1.1918	0.951116	0.325449	0.609524	0.798503
choline	Phospholipid Metabolism	Lipid	1.0369	1.08502	-0.0654463	0.533333	0.760095
citrate	TCA Cycle	Energy	1.6768	29.8237	-4.15268	0.609524	0.798503
citrulline	Urea cycle; Arginine and Proline Metabolism	Amino Acid	2.82785	0.736558	1.94083	0.0264145	0.340587
cytidine 5'-monophosphate (5'-CMP)	Pyrimidine Metabolism, Cytidine containing	Nucleotide	1.0537	1.41815	-0.428543	0.764468	0.9005
coenzyme A	Pantothenate and CoA Metabolism	Cofactors and Vitamins	0.86955	2.26444	-1.38081	0.466667	0.70529
cortisone	Corticosteroids	Lipid	0.152	1.75117	-3.52617	0.0473351	0.340587
creatine	Creatine Metabolism	Amino Acid	0.6264	1.03707	-0.727355	0.190476	0.451722
creatinine	Creatine Metabolism	Amino Acid	0.77655	1.70576	-1.13526	0.114286	0.391837
cystathionine	Methionine, Cysteine, SAM and Taurine Metabolism	Amino Acid	0.3327	1.60246	-2.26799	0.134109	0.419397
cysteine	Methionine, Cysteine, SAM and Taurine Metabolism	Amino Acid	5.0783	1.74837	1.53834	0.190476	0.451722
cysteine sulfinic acid	Methionine, Cysteine, SAM and Taurine Metabolism	Amino Acid	0.90705	0.834779	0.119788	0.763797	0.9005
cysteinylglycine	Glutathione Metabolism	Amino Acid	2.75285	5.4829	-0.994013	0.0869501	0.343224
cystine	Methionine, Cysteine, SAM and Taurine Metabolism	Amino Acid	0.9711	0.850095	0.191996	0.857332	0.950831
cytidine	Pyrimidine Metabolism, Cytidine containing	Nucleotide	2.9715	1.31757	1.17331	0.4	0.657534
cytidine 5'-monophospho-N-acetylneuraminic acid	Nucleotide Sugar	Carbohydrate	0.86275	1.15415	-0.41982	0.368263	0.633919
decanoylcarnitine (C10)	Fatty Acid Metabolism(Acyl Carnitine)	Lipid	0.94485	0.295563	1.67662	0.0659882	0.340587
dehydroascorbate	Ascorbate and Aldarate Metabolism	Cofactors and Vitamins	1.1487	1.01444	0.179323	1	1
dehydroisoandrosterone sulfate (DHEA-S)	Androgenic Steroids	Lipid	0.1968	2.67841	-3.76657	0.0380952	0.340587
delta-tocopherol	Tocopherol Metabolism	Cofactors and Vitamins	2.4235	1.69526	0.515587	1	1
deoxycarnitine	Carnitine Metabolism	Lipid	4.2997	0.806032	2.41533	0.00952381	0.300752
deoxycholate	Secondary Bile Acid Metabolism	Lipid	0.38	0.666737	-0.811118	0.612033	0.800043
diacylglycerol (14:0/18:1, 16:0/16:1) [1]*	Diacylglycerol	Lipid	0.94105	1.35175	-0.522482	0.589308	0.798503
diacylglycerol (14:0/18:1, 16:0/16:1) [2]*	Diacylglycerol	Lipid	1.2581	1.38072	-0.13417	0.952381	0.980152
diacylglycerol (16:1/18:2 [2], 16:0/18:3 [1])*	Diacylglycerol	Lipid	1.01415	1.29436	-0.351966	0.771429	0.9005
dihomo-linoleate (20:2n6)	Polyunsaturated Fatty Acid (n3 and n6)	Lipid	12.7591	0.793426	4.00728	0.114286	0.391837
dihomo-linolenate (20:3n3 or n6)	Polyunsaturated Fatty Acid (n3 and n6)	Lipid	7.1969	1.34021	2.42492	0.533333	0.760095
dihomo-linolenoylcarnitine (20:3n3 or 6)*	Fatty Acid Metabolism(Acyl Carnitine)	Lipid	2.3454	0.818305	1.51912	0.0190476	0.340587
dihomo-linoleoylcarnitine (C20:2)*	Fatty Acid Metabolism(Acyl Carnitine)	Lipid	0.6315	1.16128	-0.87886	0.4	0.657534
dihydroxyacetone phosphate (DHAP)	Glycolysis, Gluconeogenesis, and Pyruvate Metabolism	Carbohydrate	1.2344	0.652895	0.918888	0.114286	0.391837
dimethylarginine (SDMA + ADMA)	Urea cycle; Arginine and Proline Metabolism	Amino Acid	3.1235	4.80715	-0.622019	0.533333	0.760095
dimethylglycine	Glycine, Serine and Threonine Metabolism	Amino Acid	0.85385	0.867095	-0.022207	0.952216	0.980152
docosadienoate (22:2n6)	Polyunsaturated Fatty Acid (n3 and n6)	Lipid	9.2502	0.699674	3.72473	0.0571429	0.340587
docosadienoylcarnitine (C22:2)*	Fatty Acid Metabolism(Acyl Carnitine)	Lipid	0.21945	1.19674	-2.44715	0.0571429	0.340587
docosahexaenoate (DHA; 22:6n3)	Polyunsaturated Fatty Acid (n3 and n6)	Lipid	3.13245	3.55497	-0.182545	0.771429	0.9005
docosahexaenoylcarnitine (C22:6)*	Fatty Acid Metabolism(Acyl Carnitine)	Lipid	6.473	0.678516	3.25398	0.0239526	0.340587
docosapentaenoate (n3 DPA; 22:5n3)	Polyunsaturated Fatty Acid (n3 and n6)	Lipid	10.3377	1.26541	3.03024	0.4	0.657534
docosapentaenoate (n6 DPA; 22:5n6)	Polyunsaturated Fatty Acid (n3 and n6)	Lipid	0.30065	1.63219	-2.44065	0.105336	0.391391
docosatrienoate (22:3n3)	Polyunsaturated Fatty Acid (n3 and n6)	Lipid	17.1305	0.561216	4.93187	0.0339313	0.340587
docosatrienoylcarnitine (C22:3)*	Fatty Acid Metabolism(Acyl Carnitine)	Lipid	0.3021	1.34617	-2.15576	0.0857143	0.340587
dodecanedioate	Fatty Acid, Dicarboxylate	Lipid	0.2773	1.05841	-1.93238	0.0357837	0.340587
ectoine	Chemical	Xenobiotics	1.06215	1.34829	-0.344143	0.349396	0.623922
eicosapentaenoate (EPA; 20:5n3)	Polyunsaturated Fatty Acid (n3 and n6)	Lipid	5.09805	2.40306	1.08507	0.342857	0.614072
eicosenoate (20:1)	Long Chain Fatty Acid	Lipid	6.643	1.19251	2.47784	0.0380952	0.340587
eicosenoylcarnitine (C20:1)*	Fatty Acid Metabolism(Acyl Carnitine)	Lipid	0.35525	0.954032	-1.4252	0.152381	0.419397
epiandrosterone sulfate	Androgenic Steroids	Lipid	0.1341	1.56856	-3.54806	0.0788655	0.340587
ergothioneine	Food Component/Plant	Xenobiotics	1.19865	0.9784	0.292914	0.952381	0.980152
erucate (22:1n9)	Long Chain Fatty Acid	Lipid	4.16345	0.982505	2.08324	0.0380952	0.340587
erucoylcarnitine (C22:1)*	Fatty Acid Metabolism(Acyl Carnitine)	Lipid	0.34355	1.12685	-1.71371	0.152381	0.419397
erythritol	Food Component/Plant	Xenobiotics	4.47225	2.2163	1.01285	0.0615938	0.340587
erythronate*	Aminosugar Metabolism	Carbohydrate	0.909	1.04897	-0.206619	0.609524	0.798503
ethanolamine	Phospholipid Metabolism	Lipid	0.4287	3.21406	-2.90636	0.105676	0.391391
ethylmalonate	Leucine, Isoleucine and Valine Metabolism	Amino Acid	0.4384	1.92784	-2.13667	0.114286	0.391837
flavin adenine dinucleotide (FAD)	Riboflavin Metabolism	Cofactors and Vitamins	1.0915	2.25073	-1.04408	0.466667	0.70529
flavin mononucleotide (FMN)	Riboflavin Metabolism	Cofactors and Vitamins	0.62435	1.27324	-1.02808	0.187396	0.451722
fructose	Fructose, Mannose and Galactose Metabolism	Carbohydrate	1.9231	1.68754	0.18851	0.342857	0.614072
fumarate	TCA Cycle	Energy	2.57835	1.19961	1.10389	0.0190476	0.340587
gamma-aminobutyrate (GABA)	Glutamate Metabolism	Amino Acid	1.3375	1.32737	0.01097	1	1
gamma-carboxyglutamate	Glutamate Metabolism	Amino Acid	0.1715	4.46015	-4.70081	0.0380952	0.340587
gamma-glutamylalanine	Gamma-glutamyl Amino Acid	Peptide	11.7064	1.29893	3.17189	0.0813527	0.340587
gamma-glutamyl-alpha-lysine	Gamma-glutamyl Amino Acid	Peptide	2.5049	0.495711	2.33718	0.0659882	0.340587
gamma-glutamyl-epsilon-lysine	Gamma-glutamyl Amino Acid	Peptide	2.2338	0.597579	1.9023	0.0326924	0.340587
gamma-glutamylglutamate	Gamma-glutamyl Amino Acid	Peptide	6.59445	1.42936	2.20588	0.0493799	0.340587
gamma-glutamylglutamine	Gamma-glutamyl Amino Acid	Peptide	9.40205	1.40362	2.74383	0.0788655	0.340587
gamma-glutamylglycine	Gamma-glutamyl Amino Acid	Peptide	4.78315	0.5212	3.19805	0.0239526	0.340587
gamma-glutamylisoleucine*	Gamma-glutamyl Amino Acid	Peptide	0.49455	1.06422	-1.1056	0.367325	0.633919
gamma-glutamylleucine	Gamma-glutamyl Amino Acid	Peptide	2.10175	1.11928	0.909015	0.0822484	0.340587
gamma-glutamylphenylalanine	Gamma-glutamyl Amino Acid	Peptide	1.65055	1.0221	0.69141	0.13373	0.419397
gamma-glutamylvaline	Gamma-glutamyl Amino Acid	Peptide	0.9222	1.11237	-0.27049	0.856918	0.950831
gamma-tocopherol/beta-tocopherol	Tocopherol Metabolism	Cofactors and Vitamins	1.5501	1.28924	0.265838	0.952381	0.980152
gluconate	Food Component/Plant	Xenobiotics	0.2901	3.39003	-3.54668	0.238095	0.510204
glucose	Glycolysis, Gluconeogenesis, and Pyruvate Metabolism	Carbohydrate	1.10815	0.817268	0.439271	0.609524	0.798503
glucose 1-phosphate	Glycolysis, Gluconeogenesis, and Pyruvate Metabolism	Carbohydrate	0.7876	0.574	0.456412	0.537261	0.763879
glucose 6-phosphate	Glycolysis, Gluconeogenesis, and Pyruvate Metabolism	Carbohydrate	1.157	0.855484	0.435576	0.854693	0.950831
glucuronate	Aminosugar Metabolism	Carbohydrate	0.7184	6.68602	-3.21829	0.168128	0.451722
glutamate	Glutamate Metabolism	Amino Acid	1.35555	0.857142	0.661272	0.685714	0.850059
glutamate, gamma-methyl ester	Glutamate Metabolism	Amino Acid	1.6339	1.02383	0.674341	0.190476	0.451722
glutamine	Glutamate Metabolism	Amino Acid	1.1511	0.839516	0.455384	0.857143	0.950831
glutarate (pentanedioate)	Fatty Acid, Dicarboxylate	Lipid	0.35245	0.960495	-1.44636	0.207804	0.486182
glutarylcarnitine (C5-DC)	Lysine Metabolism	Amino Acid	0.1082	1.25639	-3.53751	0.0788655	0.340587
glutathione, reduced (GSH)	Glutathione Metabolism	Amino Acid	44.8719	8.05045	2.47867	0.0670501	0.340587
glycerate	Glycolysis, Gluconeogenesis, and Pyruvate Metabolism	Carbohydrate	0.8909	1.6037	-0.848069	0.466667	0.70529
glycerol	Glycerolipid Metabolism	Lipid	1.06445	1.11447	-0.0662476	0.952381	0.980152
glycerol 3-phosphate	Glycerolipid Metabolism	Lipid	0.237	2.35137	-3.31054	0.114286	0.391837
glycerophosphoethanolamine	Phospholipid Metabolism	Lipid	2.5214	0.993837	1.34314	0.190476	0.451722
glycerophosphoglycerol	Glycerolipid Metabolism	Lipid	1.45835	0.9217	0.661968	0.4	0.657534
glycerophosphoinositol*	Phospholipid Metabolism	Lipid	1.8285	0.510721	1.84005	0.0473351	0.340587
glycerophosphorylcholine (GPC)	Phospholipid Metabolism	Lipid	4.9619	0.771837	2.68452	0.00952381	0.300752
glycerophosphoserine*	Phospholipid Metabolism	Lipid	0.86645	0.937442	-0.113613	0.95217	0.980152
glycine	Glycine, Serine and Threonine Metabolism	Amino Acid	1.3008	0.959868	0.438491	0.466667	0.70529
glycochenodeoxycholate	Primary Bile Acid Metabolism	Lipid	0.3535	0.796332	-1.17166	0.218931	0.507176
glycosyl ceramide (d18:2/24:1, d18:1/24:2)*	Ceramides	Lipid	2.1113	0.446532	2.2413	0.0448752	0.340587
glycosyl-N-palmitoyl-sphingosine (d18:1/16:0)	Ceramides	Lipid	1.8167	0.952974	0.930812	0.36873	0.633919
glycosyl-N-stearoyl-sphingosine (d18:1/18:0)	Ceramides	Lipid	1.90905	0.705437	1.43627	0.0256817	0.340587
guanidinoacetate	Creatine Metabolism	Amino Acid	0.0642	2.95934	-5.52656	0.00952381	0.300752
guanidinosuccinate	Guanidino and Acetamido Metabolism	Amino Acid	0.22135	4.07231	-4.20144	0.0822484	0.340587
guanine	Purine Metabolism, Guanine containing	Nucleotide	195.361	1.10868	7.46116	0.0479872	0.340587
guanosine	Purine Metabolism, Guanine containing	Nucleotide	1.95695	0.753895	1.37617	0.0190476	0.340587
guanosine 3'-monophosphate (3'-GMP)	Purine Metabolism, Guanine containing	Nucleotide	1.38675	1.94681	-0.489405	0.547842	0.777081
gulonate*	Ascorbate and Aldarate Metabolism	Cofactors and Vitamins	1.45055	2.06246	-0.507765	0.857143	0.950831
heme	Hemoglobin and Porphyrin Metabolism	Cofactors and Vitamins	0.3429	1.56851	-2.19354	0.0380952	0.340587
heptadecasphingosine (d17:1)	Sphingolipid Metabolism	Lipid	4.0442	0.594363	2.76644	0.0239526	0.340587
hexadecasphingosine (d16:1)*	Sphingolipid Metabolism	Lipid	2.65865	1.21273	1.13243	0.285714	0.554785
hexanoylcarnitine (C6)	Fatty Acid Metabolism(Acyl Carnitine)	Lipid	2.4483	0.654637	1.90301	0.058525	0.340587
hexanoylglutamine	Fatty Acid Metabolism (Acyl Glutamine)	Lipid	0.1068	1.46654	-3.77943	0.0473351	0.340587
hippurate	Benzoate Metabolism	Xenobiotics	0.3081	5.82425	-4.2406	0.00952381	0.300752
histidine	Histidine Metabolism	Amino Acid	1.1111	1.18488	-0.0927574	0.609524	0.798503
homoarginine	Urea cycle; Arginine and Proline Metabolism	Amino Acid	0.46435	1.0536	-1.18204	0.36873	0.633919
homocitrulline	Urea cycle; Arginine and Proline Metabolism	Amino Acid	4.0586	1.63347	1.31304	0.609524	0.798503
trans-4-hydroxyproline	Urea cycle; Arginine and Proline Metabolism	Amino Acid	0.81675	0.971832	-0.250812	0.771429	0.9005
hypotaurine	Methionine, Cysteine, SAM and Taurine Metabolism	Amino Acid	2.9741	1.35067	1.13877	0.0857143	0.340587
hypoxanthine	Purine Metabolism, (Hypo)Xanthine/Inosine containing	Nucleotide	0.88475	0.969958	-0.132652	0.685714	0.850059
imidazole lactate	Histidine Metabolism	Amino Acid	0.76945	1.35334	-0.814621	0.466667	0.70529
indole-3-carboxylic acid	Tryptophan Metabolism	Amino Acid	0.45675	0.997179	-1.12645	0.149192	0.419397
indoleacetate	Tryptophan Metabolism	Amino Acid	0.45455	1.61199	-1.82634	0.150386	0.419397
indolelactate	Tryptophan Metabolism	Amino Acid	0.3772	0.686305	-0.863521	0.84916	0.950831
inosine	Purine Metabolism, (Hypo)Xanthine/Inosine containing	Nucleotide	1.0369	0.9379	0.144771	0.771429	0.9005
fructose 1,6-diphosphate/glucose 1,6-diphosphate/myo-inositol diphosphates	Glycolysis, Gluconeogenesis, and Pyruvate Metabolism	Carbohydrate	4.68175	1.22124	1.9387	0.466667	0.70529
isobutyrylcarnitine (C4)	Leucine, Isoleucine and Valine Metabolism	Amino Acid	0.9204	1.48094	-0.686182	0.533333	0.760095
isoleucine	Leucine, Isoleucine and Valine Metabolism	Amino Acid	1.0993	1.06318	0.0482007	0.533333	0.760095
isoleucylglycine	Dipeptide	Peptide	1.9814	1.44335	0.457096	0.95134	0.980152
isovalerylglycine	Leucine, Isoleucine and Valine Metabolism	Amino Acid	0.1588	1.12413	-2.82353	0.0615938	0.340587
kynurenate	Tryptophan Metabolism	Amino Acid	0.24075	4.11336	-4.09471	0.0551671	0.340587
kynurenine	Tryptophan Metabolism	Amino Acid	8.55195	1.18914	2.84634	0.152381	0.419397
lactate	Glycolysis, Gluconeogenesis, and Pyruvate Metabolism	Carbohydrate	1.48975	0.790305	0.914588	0.190476	0.451722
lactosyl-N-behenoyl-sphingosine (d18:1/22:0)*	Sphingolipid Metabolism	Lipid	0.2901	0.953084	-1.71605	0.131701	0.419397
lactosyl-N-nervonoyl-sphingosine (d18:1/24:1)*	Ceramides	Lipid	0.45655	1.16063	-1.34607	0.229366	0.510204
lactosyl-N-palmitoyl-sphingosine (d18:1/16:0)	Ceramides	Lipid	0.5615	1.06409	-0.922262	0.238095	0.510204
lanthionine	Chemical	Xenobiotics	1.1888	0.871811	0.447419	0.673976	0.850059
laurylcarnitine (C12)	Fatty Acid Metabolism(Acyl Carnitine)	Lipid	2.54245	0.638768	1.99285	0.063221	0.340587
leucine	Leucine, Isoleucine and Valine Metabolism	Amino Acid	1.1328	1.10549	0.0352079	0.952381	0.980152
lidocaine	Drug	Xenobiotics	1.1121	0.892858	0.316784	0.50855	0.747862
lignoceroyl sphingomyelin (d18:1/24:0)	Sphingolipid Metabolism	Lipid	0.66825	1.47272	-1.14002	0.190476	0.451722
lignoceroylcarnitine (C24)*	Fatty Acid Metabolism(Acyl Carnitine)	Lipid	1.93695	1.04804	0.88609	0.36873	0.633919
linoleate (18:2n6)	Polyunsaturated Fatty Acid (n3 and n6)	Lipid	1.67525	1.5737	0.0902159	0.857143	0.950831
linolenate [alpha or gamma; (18:3n3 or 6)]	Polyunsaturated Fatty Acid (n3 and n6)	Lipid	2.5347	0.950695	1.41476	0.771429	0.9005
linolenoylcarnitine (C18:3)*	Fatty Acid Metabolism(Acyl Carnitine)	Lipid	3.15375	0.541968	2.54079	0.0166636	0.340587
linoleoyl ethanolamide	Endocannabinoid	Lipid	0.3216	1.3858	-2.10738	0.0924156	0.35913
linoleoyl-arachidonoyl-glycerol (18:2/20:4) [1]*	Diacylglycerol	Lipid	1.19795	0.910274	0.396195	0.368263	0.633919
linoleoyl-arachidonoyl-glycerol (18:2/20:4) [2]*	Diacylglycerol	Lipid	1.1623	1.0224	0.185023	0.685714	0.850059
linoleoylcarnitine (C18:2)*	Fatty Acid Metabolism(Acyl Carnitine)	Lipid	1.65425	0.928042	0.833915	0.0857143	0.340587
linoleoyl-linolenoyl-glycerol (18:2/18:3) [2]*	Diacylglycerol	Lipid	1.10445	1.41843	-0.360968	0.952381	0.980152
lysine	Lysine Metabolism	Amino Acid	1.0951	1.13408	-0.0504652	0.685714	0.850059
malate	TCA Cycle	Energy	2.30885	1.12081	1.04263	0.0380952	0.340587
maleate	Fatty Acid, Dicarboxylate	Lipid	7.4301	1.35644	2.45355	0.0190476	0.340587
malonate	Fatty Acid Synthesis	Lipid	1.31395	2.87364	-1.12897	0.857143	0.950831
malonylcarnitine	Fatty Acid Synthesis	Lipid	1.20015	1.3883	-0.210105	0.952381	0.980152
maltose	Glycogen Metabolism	Carbohydrate	0.20445	0.246032	-0.267095	0.0304356	0.340587
maltotetraose	Glycogen Metabolism	Carbohydrate	0.9678	0.460005	1.07306	0.0327422	0.340587
maltotriose	Glycogen Metabolism	Carbohydrate	0.59525	0.247321	1.26711	0.00393759	0.300752
mannitol/sorbitol	Fructose, Mannose and Galactose Metabolism	Carbohydrate	1.4541	2.29293	-0.657067	0.952381	0.980152
mannose	Fructose, Mannose and Galactose Metabolism	Carbohydrate	0.5344	0.973111	-0.864684	0.368263	0.633919
mannose-6-phosphate	Fructose, Mannose and Galactose Metabolism	Carbohydrate	0.92475	0.574226	0.687444	0.650601	0.84861
margarate (17:0)	Long Chain Fatty Acid	Lipid	2.2628	0.905311	1.32162	0.0857143	0.340587
margaroylcarnitine*	Fatty Acid Metabolism(Acyl Carnitine)	Lipid	0.96215	0.877837	0.132309	0.685714	0.850059
methionine	Methionine, Cysteine, SAM and Taurine Metabolism	Amino Acid	1.54445	1.47568	0.0657143	1	1
methionine sulfone	Methionine, Cysteine, SAM and Taurine Metabolism	Amino Acid	1.4158	0.826458	0.776604	0.805348	0.936451
methionine sulfoxide	Methionine, Cysteine, SAM and Taurine Metabolism	Amino Acid	1.12225	1.22487	-0.126239	0.857143	0.950831
methyl glucopyranoside (alpha + beta)	Food Component/Plant	Xenobiotics	1.51165	1.67289	-0.146218	0.673976	0.850059
methyl-4-hydroxybenzoate sulfate	Benzoate Metabolism	Xenobiotics	0.4678	1.51775	-1.69797	0.550198	0.778582
methylmalonate (MMA)	Fatty Acid Metabolism (also BCAA Metabolism)	Lipid	0.1123	1.98487	-4.14361	0.0571429	0.340587
15-methylpalmitate	Fatty Acid, Branched	Lipid	2.15695	1.18079	0.869241	0.952381	0.980152
methylphosphate	Purine and Pyrimidine Metabolism	Nucleotide	1.0292	1.11127	-0.110684	1	1
methylsuccinate	Leucine, Isoleucine and Valine Metabolism	Amino Acid	0.401	2.59301	-2.69295	0.0380952	0.340587
myo-inositol	Inositol Metabolism	Lipid	0.9108	1.42202	-0.642731	0.4	0.657534
myristoleoylcarnitine (C14:1)*	Fatty Acid Metabolism(Acyl Carnitine)	Lipid	2.74435	0.714353	1.94176	0.0571429	0.340587
myristoyl dihydrosphingomyelin (d18:0/14:0)*	Sphingolipid Metabolism	Lipid	0.30075	1.35368	-2.17025	0.0819498	0.340587
myristoylcarnitine (C14)	Fatty Acid Metabolism(Acyl Carnitine)	Lipid	1.83645	0.871547	1.07527	0.152381	0.419397
N('1)-acetylspermidine	Polyamine Metabolism	Amino Acid	7.8615	0.636758	3.62599	0.365754	0.633919
N1-Methyl-2-pyridone-5-carboxamide	Nicotinate and Nicotinamide Metabolism	Cofactors and Vitamins	0.60825	1.68568	-1.47059	0.466667	0.70529
N1-methylinosine	Purine Metabolism, (Hypo)Xanthine/Inosine containing	Nucleotide	0.2051	1.50164	-2.87214	0.0473351	0.340587
N2,N2-dimethylguanosine	Purine Metabolism, Guanine containing	Nucleotide	0.1217	1.48179	-3.60594	0.0357837	0.340587
N2-methylguanosine	Purine Metabolism, Guanine containing	Nucleotide	0.2152	1.36609	-2.6663	0.0924156	0.35913
N6,N6,N6-trimethyllysine	Lysine Metabolism	Amino Acid	2.33195	2.13534	0.127073	0.764468	0.9005
N6-acetyllysine	Lysine Metabolism	Amino Acid	1.86855	2.76121	-0.563382	0.95217	0.980152
N6-carbamoylthreonyladenosine	Purine Metabolism, Adenine containing	Nucleotide	0.2923	0.989942	-1.75989	0.149192	0.419397
N6-succinyladenosine	Purine Metabolism, Adenine containing	Nucleotide	15.5077	1.17259	3.72521	0.00952381	0.300752
N-acetylalanine	Alanine and Aspartate Metabolism	Amino Acid	1.16195	1.00473	0.209745	0.771429	0.9005
N-acetylarginine	Urea cycle; Arginine and Proline Metabolism	Amino Acid	0.0984	1.02366	-3.37893	0.0473351	0.340587
N-acetylasparagine	Alanine and Aspartate Metabolism	Amino Acid	0.04195	1.57528	-5.23079	0.0416094	0.340587
N-acetylaspartate (NAA)	Alanine and Aspartate Metabolism	Amino Acid	2.8724	3.67929	-0.357171	0.857143	0.950831
N-acetyl-aspartyl-glutamate (NAAG)	Glutamate Metabolism	Amino Acid	0.63215	1.62818	-1.36493	0.254427	0.525548
N-acetylcarnosine	Dipeptide Derivative	Peptide	0.1441	1.46677	-3.3475	0.0788655	0.340587
N-acetylcysteine	Methionine, Cysteine, SAM and Taurine Metabolism	Amino Acid	1.35085	1.07798	0.325531	0.509793	0.747862
N-acetyl-glucosamine 1-phosphate	Aminosugar Metabolism	Carbohydrate	0.93005	0.923684	0.00990857	0.368263	0.633919
N-acetylglucosamine 6-phosphate	Aminosugar Metabolism	Carbohydrate	1.5849	1.0778	0.556302	0.50855	0.747862
N-acetylglucosamine/N-acetylgalactosamine	Aminosugar Metabolism	Carbohydrate	0.80135	1.62635	-1.02113	0.190476	0.451722
N-acetylglucosaminylasparagine	Aminosugar Metabolism	Carbohydrate	1.2294	0.903084	0.445022	1	1
N-acetylglutamate	Glutamate Metabolism	Amino Acid	0.6036	1.62647	-1.43008	0.342857	0.614072
N-acetylglutamine	Glutamate Metabolism	Amino Acid	0.2667	6.6613	-4.64251	0.0857143	0.340587
N-acetylglycine	Glycine, Serine and Threonine Metabolism	Amino Acid	1.1314	0.804816	0.491379	0.190476	0.451722
N-acetylhistidine	Histidine Metabolism	Amino Acid	0.36015	0.918195	-1.3502	0.251943	0.525548
N-acetylleucine	Leucine, Isoleucine and Valine Metabolism	Amino Acid	0.1881	0.581468	-1.6282	0.526103	0.760095
N-acetylmethionine	Methionine, Cysteine, SAM and Taurine Metabolism	Amino Acid	6.9968	0.643811	3.44199	0.00952381	0.300752
N-acetylneuraminate	Aminosugar Metabolism	Carbohydrate	0.5227	1.38727	-1.4082	0.190476	0.451722
N-acetylphenylalanine	Phenylalanine Metabolism	Amino Acid	0.2782	1.00622	-1.85475	0.0473351	0.340587
N-acetylputrescine	Polyamine Metabolism	Amino Acid	1.9959	1.18784	0.748696	1	1
N-acetylserine	Glycine, Serine and Threonine Metabolism	Amino Acid	0.95615	1.06966	-0.161841	0.466667	0.70529
N-acetyltaurine	Methionine, Cysteine, SAM and Taurine Metabolism	Amino Acid	1.93685	0.957358	1.01658	0.134109	0.419397
N-acetylthreonine	Glycine, Serine and Threonine Metabolism	Amino Acid	0.8234	0.991574	-0.268127	0.509793	0.747862
N-acetylvaline	Leucine, Isoleucine and Valine Metabolism	Amino Acid	0.3451	0.773263	-1.16395	0.259091	0.530561
nicotinamide adenine dinucleotide (NAD+)	Nicotinate and Nicotinamide Metabolism	Cofactors and Vitamins	1.3351	4.01205	-1.58739	0.533333	0.760095
N-alpha-acetylornithine	Urea cycle; Arginine and Proline Metabolism	Amino Acid	0.18015	1.04015	-2.52952	0.131701	0.419397
N-behenoyl-sphingadienine (d18:2/22:0)*	Sphingolipid Metabolism	Lipid	1.2192	1.29935	-0.0918582	0.952381	0.980152
N-delta-acetylornithine	Urea cycle; Arginine and Proline Metabolism	Amino Acid	2.62825	0.875274	1.5863	0.307872	0.589193
nervonate (24:1n9)*	Long Chain Fatty Acid	Lipid	4.0471	0.961179	2.07401	0.0380952	0.340587
nervonoylcarnitine (C24:1)*	Fatty Acid Metabolism(Acyl Carnitine)	Lipid	0.6041	1.04192	-0.786387	0.435975	0.690198
N-ethylglycinexylidide	Drug	Xenobiotics	0.6552	0.901626	-0.460594	0.855747	0.950831
N-formylmethionine	Methionine, Cysteine, SAM and Taurine Metabolism	Amino Acid	4.06565	0.311021	3.7084	0.0112002	0.336006
nicotinamide	Nicotinate and Nicotinamide Metabolism	Cofactors and Vitamins	0.8995	0.9566	-0.0887925	0.952381	0.980152
nicotinamide ribonucleotide (NMN)	Nicotinate and Nicotinamide Metabolism	Cofactors and Vitamins	0.13595	3.12265	-4.52162	0.0722229	0.340587
nicotinamide riboside	Nicotinate and Nicotinamide Metabolism	Cofactors and Vitamins	0.53095	1.13513	-1.0962	0.254427	0.525548
N-methyl-GABA	Glutamate Metabolism	Amino Acid	0.95755	1.27648	-0.41475	0.685714	0.850059
N-methylglutamate	Glutamate Metabolism	Amino Acid	0.2338	2.01569	-3.10793	0.218931	0.507176
N-methylproline	Urea cycle; Arginine and Proline Metabolism	Amino Acid	0.4321	1.1547	-1.41808	0.95134	0.980152
N-monomethylarginine	Urea cycle; Arginine and Proline Metabolism	Amino Acid	1.1331	1.33364	-0.235096	0.674577	0.850059
nonadecanoate (19:0)	Long Chain Fatty Acid	Lipid	2.70825	0.903742	1.58338	0.00952381	0.300752
N-palmitoyl-heptadecasphingosine (d17:1/16:0)*	Sphingolipid Metabolism	Lipid	1.25135	0.988768	0.339781	0.4	0.657534
N-palmitoyl-sphingadienine (d18:2/16:0)*	Sphingolipid Metabolism	Lipid	0.94255	1.11155	-0.237928	0.466667	0.70529
N-palmitoyl-sphinganine (d18:0/16:0)	Sphingolipid Metabolism	Lipid	1.0222	1.05751	-0.0489873	1	1
N-palmitoyl-sphingosine (d18:1/16:0)	Ceramides	Lipid	1.38405	0.996037	0.474625	0.857143	0.950831
N-stearoyl-sphingadienine (d18:2/18:0)*	Ceramides	Lipid	2.02525	1.26561	0.678273	0.589671	0.798503
N-stearoyl-sphingosine (d18:1/18:0)*	Ceramides	Lipid	1.46925	1.11567	0.397172	0.342857	0.614072
N-stearoyltaurine	Endocannabinoid	Lipid	1.19175	0.53	1.16902	0.0605983	0.340587
N-trimethyl 5-aminovalerate	Lysine Metabolism	Amino Acid	3.3952	1.10748	1.61621	0.00952381	0.300752
octanoylcarnitine (C8)	Fatty Acid Metabolism(Acyl Carnitine)	Lipid	1.7527	0.759779	1.20593	0.0857143	0.340587
oleate/vaccenate (18:1)	Long Chain Fatty Acid	Lipid	1.2535	1.01406	0.305814	0.771429	0.9005
oleoyl ethanolamide	Endocannabinoid	Lipid	0.57855	1.45778	-1.33326	0.190476	0.451722
oleoyl-arachidonoyl-glycerol (18:1/20:4) [2]*	Diacylglycerol	Lipid	0.9855	0.851905	0.210163	0.771429	0.9005
oleoylcarnitine (C18:1)	Fatty Acid Metabolism(Acyl Carnitine)	Lipid	1.04275	0.876337	0.250836	0.4	0.657534
oleoylcholine	Fatty Acid Metabolism (Acyl Choline)	Lipid	0.23035	2.69891	-3.55047	0.0416094	0.340587
oleoyl-linoleoyl-glycerol (18:1/18:2) [1]	Diacylglycerol	Lipid	1.4484	1.14211	0.342758	0.466667	0.70529
oleoyl-linoleoyl-glycerol (18:1/18:2) [2]	Diacylglycerol	Lipid	1.21265	1.12782	0.104625	0.952381	0.980152
oleoyl-oleoyl-glycerol (18:1/18:1) [1]*	Diacylglycerol	Lipid	1.28885	1.09341	0.237256	0.952216	0.980152
oleoyl-oleoyl-glycerol (18:1/18:1) [2]*	Diacylglycerol	Lipid	1.61375	1.20992	0.41551	0.952381	0.980152
O-methylcatechol sulfate	Benzoate Metabolism	Xenobiotics	0.3005	1.19276	-1.98886	0.0788655	0.340587
ornithine	Urea cycle; Arginine and Proline Metabolism	Amino Acid	0.92265	1.43299	-0.635178	0.342857	0.614072
orotate	Pyrimidine Metabolism, Orotate containing	Nucleotide	0.36105	1.049	-1.53874	0.254427	0.525548
orotidine	Pyrimidine Metabolism, Orotate containing	Nucleotide	5.38125	1.47628	1.86598	1	1
O-sulfo-L-tyrosine	Chemical	Xenobiotics	0.48815	1.64598	-1.75355	0.0857143	0.340587
oxalate (ethanedioate)	Ascorbate and Aldarate Metabolism	Cofactors and Vitamins	0.63515	0.895468	-0.495545	0.589308	0.798503
palmitate (16:0)	Long Chain Fatty Acid	Lipid	1.39	0.9344	0.572973	0.771429	0.9005
palmitoleoylcarnitine (C16:1)*	Fatty Acid Metabolism(Acyl Carnitine)	Lipid	1.4855	0.743474	0.998595	0.152381	0.419397
palmitoyl dihydrosphingomyelin (d18:0/16:0)*	Sphingolipid Metabolism	Lipid	0.44155	1.16366	-1.39802	0.114286	0.391837
palmitoyl ethanolamide	Endocannabinoid	Lipid	1.0008	1.75445	-0.809863	0.609524	0.798503
palmitoyl sphingomyelin (d18:1/16:0)	Sphingolipid Metabolism	Lipid	0.5626	1.06196	-0.916552	0.152381	0.419397
palmitoyl-arachidonoyl-glycerol (16:0/20:4) [1]*	Diacylglycerol	Lipid	0.96	1.36796	-0.510918	0.435975	0.690198
palmitoyl-arachidonoyl-glycerol (16:0/20:4) [2]*	Diacylglycerol	Lipid	0.911	1.19956	-0.39698	0.342857	0.614072
palmitoylcarnitine (C16)	Fatty Acid Metabolism(Acyl Carnitine)	Lipid	0.8067	1.05587	-0.388326	0.609524	0.798503
palmitoylcholine	Fatty Acid Metabolism (Acyl Choline)	Lipid	0.11135	2.08236	-4.22504	0.0416094	0.340587
palmitoyl-dihomo-linolenoyl-glycerol (16:0/20:3n3 or 6) [2]*	Diacylglycerol	Lipid	1.4388	0.8687	0.727936	0.435527	0.690198
palmitoyl-docosahexaenoyl-glycerol (16:0/22:6) [1]*	Diacylglycerol	Lipid	1.99415	0.940789	1.08383	0.254427	0.525548
palmitoyl-docosahexaenoyl-glycerol (16:0/22:6) [2]*	Diacylglycerol	Lipid	1.61045	0.9449	0.76923	0.589308	0.798503
palmitoyl-linolenoyl-glycerol (16:0/18:3) [2]*	Diacylglycerol	Lipid	0.9327	1.12054	-0.264712	0.810021	0.940063
palmitoyl-linoleoyl-glycerol (16:0/18:2) [1]*	Diacylglycerol	Lipid	1.2562	1.10174	0.18928	0.4	0.657534
palmitoyl-linoleoyl-glycerol (16:0/18:2) [2]*	Diacylglycerol	Lipid	1.20515	1.12961	0.0933873	0.952381	0.980152
palmitoyl-oleoyl-glycerol (16:0/18:1) [1]*	Diacylglycerol	Lipid	1.0461	1.02105	0.034971	0.952216	0.980152
palmitoyl-oleoyl-glycerol (16:0/18:1) [2]*	Diacylglycerol	Lipid	1.27215	0.953232	0.41637	0.857143	0.950831
palmitoyl-palmitoyl-glycerol (16:0/16:0) [1]*	Diacylglycerol	Lipid	1.37385	0.938142	0.550346	0.857332	0.950831
palmitoyl-palmitoyl-glycerol (16:0/16:0) [2]*	Diacylglycerol	Lipid	1.7193	0.875553	0.973555	0.857143	0.950831
pantothenate	Pantothenate and CoA Metabolism	Cofactors and Vitamins	1.05525	2.5487	-1.27218	0.466667	0.70529
paraxanthine	Xanthine Metabolism	Xenobiotics	0.3386	0.804321	-1.24819	0.279344	0.554785
p-cresol sulfate	Benzoate Metabolism	Xenobiotics	0.6321	1.56978	-1.31234	0.114286	0.391837
p-cresol-glucuronide*	Tyrosine Metabolism	Amino Acid	0.0866	3.47233	-5.32539	0.0357837	0.340587
pentadecanoylcarnitine (C15)*	Fatty Acid Metabolism(Acyl Carnitine)	Lipid	1.1886	1.00166	0.246866	1	1
phenol red	Chemical	Xenobiotics	1.8269	1.16011	0.655142	0.285714	0.554785
phenol sulfate	Tyrosine Metabolism	Amino Acid	0.7316	1.81053	-1.30728	0.466667	0.70529
phenylacetylglutamine	Acetylated Peptides	Peptide	0.29615	4.29063	-3.85679	0.0380952	0.340587
phenylalanine	Phenylalanine Metabolism	Amino Acid	1.1399	1.07822	0.0802543	0.952381	0.980152
phenylalanylglycine	Dipeptide	Peptide	6.1709	1.28982	2.25832	0.434629	0.690198
phosphate	Oxidative Phosphorylation	Energy	0.89885	1.13006	-0.330251	0.466667	0.70529
choline phosphate	Phospholipid Metabolism	Lipid	0.51575	1.08384	-1.07141	0.152381	0.419397
phosphoenolpyruvate (PEP)	Glycolysis, Gluconeogenesis, and Pyruvate Metabolism	Carbohydrate	0.98455	1.34453	-0.449567	0.674876	0.850059
phosphoethanolamine	Phospholipid Metabolism	Lipid	1.14525	1.12442	0.0264802	0.952381	0.980152
phosphopantetheine	Pantothenate and CoA Metabolism	Cofactors and Vitamins	0.36855	2.21329	-2.58626	0.149192	0.419397
phytosphingosine	Sphingolipid Metabolism	Lipid	0.6438	1.52189	-1.24118	0.0857143	0.340587
pipecolate	Lysine Metabolism	Amino Acid	1.1091	0.981053	0.176987	0.857195	0.950831
piperine	Food Component/Plant	Xenobiotics	0.42835	1.00609	-1.2319	0.50855	0.747862
pregn steroid monosulfate C21H34O5S*	Progestin Steroids	Lipid	0.2613	0.938516	-1.84467	0.18308	0.451722
pregnen-diol disulfate C21H34O8S2*	Progestin Steroids	Lipid	0.15865	1.04137	-2.71456	0.186104	0.451722
proline	Urea cycle; Arginine and Proline Metabolism	Amino Acid	0.9421	1.09148	-0.212332	0.285714	0.554785
prolylglycine	Dipeptide	Peptide	12.9661	1.10489	3.55276	0.0261694	0.340587
pro-hydroxy-pro	Urea cycle; Arginine and Proline Metabolism	Amino Acid	0.29505	1.30509	-2.14512	0.118149	0.40278
propionylcarnitine (C3)	Fatty Acid Metabolism (also BCAA Metabolism)	Lipid	1.07635	1.29822	-0.270383	0.952381	0.980152
pseudoephedrine	Drug	Xenobiotics	0.28	1.09488	-1.96728	0.427596	0.690198
pseudouridine	Pyrimidine Metabolism, Uracil containing	Nucleotide	0.469	1.59283	-1.76393	0.190476	0.451722
pterin	Pterin Metabolism	Cofactors and Vitamins	0.33785	1.75094	-2.37367	0.0551671	0.340587
pyridoxal	Vitamin B6 Metabolism	Cofactors and Vitamins	0.91835	1.34351	-0.548886	0.588579	0.798503
pyridoxamine phosphate	Vitamin B6 Metabolism	Cofactors and Vitamins	0.88165	2.05286	-1.21936	0.4	0.657534
pyridoxate	Vitamin B6 Metabolism	Cofactors and Vitamins	0.4288	2.38884	-2.47793	0.00952381	0.300752
pyridoxine (Vitamin B6)	Vitamin B6 Metabolism	Cofactors and Vitamins	2.5005	1.15042	1.12005	0.609524	0.798503
pyroglutamine*	Glutamate Metabolism	Amino Acid	1.70665	0.873858	0.965697	0.685714	0.850059
pyruvate	Glycolysis, Gluconeogenesis, and Pyruvate Metabolism	Carbohydrate	1.3452	0.866463	0.63461	0.101816	0.386643
quinate	Food Component/Plant	Xenobiotics	0.5253	1.30208	-1.3096	0.588579	0.798503
quinolinate	Nicotinate and Nicotinamide Metabolism	Cofactors and Vitamins	2.2423	1.87298	0.259641	0.0788655	0.340587
retinol (Vitamin A)	Vitamin A Metabolism	Cofactors and Vitamins	0.48555	4.01003	-3.04592	0.0571429	0.340587
ribitol	Pentose Metabolism	Carbohydrate	2.36615	0.959779	1.30177	0.285714	0.554785
riboflavin (Vitamin B2)	Riboflavin Metabolism	Cofactors and Vitamins	0.79615	2.24068	-1.49282	0.150386	0.419397
ribonate	Pentose Metabolism	Carbohydrate	0.3886	0.745679	-0.940269	0.238095	0.510204
ribose	Pentose Metabolism	Carbohydrate	0.85555	1.08767	-0.346315	0.435975	0.690198
ribose 1-phosphate	Pentose Phosphate Pathway	Carbohydrate	0.2184	0.813579	-1.89731	0.18308	0.451722
ribulose/xylulose 5-phosphate	Pentose Phosphate Pathway	Carbohydrate	0.2	0.545842	-1.44848	0.259091	0.530561
rocuronium	Drug	Xenobiotics	0.4394	1.48216	-1.75409	0.587355	0.798503
S-1-pyrroline-5-carboxylate	Glutamate Metabolism	Amino Acid	1.8807	1.3548	0.47319	0.674577	0.850059
saccharopine	Lysine Metabolism	Amino Acid	0.25	0.591889	-1.2434	0.18308	0.451722
S-adenosylhomocysteine (SAH)	Methionine, Cysteine, SAM and Taurine Metabolism	Amino Acid	1.6985	0.778274	1.12591	0.0857143	0.340587
sebacate (decanedioate)	Fatty Acid, Dicarboxylate	Lipid	0.3274	1.18996	-1.86178	0.0615938	0.340587
sedoheptulose-7-phosphate	Pentose Phosphate Pathway	Carbohydrate	0.98785	0.860037	0.199894	0.674577	0.850059
serine	Glycine, Serine and Threonine Metabolism	Amino Acid	1.2345	1.24497	-0.0121823	0.609524	0.798503
S-methylcysteine	Methionine, Cysteine, SAM and Taurine Metabolism	Amino Acid	0.62035	1.03413	-0.737265	0.342857	0.614072
spermidine	Polyamine Metabolism	Amino Acid	3.75385	1.91924	0.967834	0.152381	0.419397
spermine	Polyamine Metabolism	Amino Acid	6.5571	2.47692	1.40451	0.254427	0.525548
sphingadienine*	Sphingolipid Metabolism	Lipid	5.3474	1.14324	2.22571	0.00952381	0.300752
sphinganine	Sphingolipid Metabolism	Lipid	2.9187	0.891289	1.71136	0.00952381	0.300752
sphingomyelin (d17:1/16:0, d18:1/15:0, d16:1/17:0)*	Sphingolipid Metabolism	Lipid	0.80435	1.38904	-0.78819	0.238095	0.510204
sphingomyelin (d18:0/18:0, d19:0/17:0)*	Sphingolipid Metabolism	Lipid	0.25	1.48739	-2.57279	0.0857143	0.340587
sphingomyelin (d18:0/20:0, d16:0/22:0)*	Sphingolipid Metabolism	Lipid	0.1849	1.39208	-2.91243	0.026611	0.340587
sphingomyelin (d18:1/14:0, d16:1/16:0)*	Sphingolipid Metabolism	Lipid	0.70025	1.23888	-0.823093	0.238095	0.510204
sphingomyelin (d18:1/17:0, d17:1/18:0, d19:1/16:0)	Sphingolipid Metabolism	Lipid	1.06075	1.41696	-0.417718	0.533333	0.760095
sphingomyelin (d18:1/18:1, d18:2/18:0)	Sphingolipid Metabolism	Lipid	1.23515	1.44742	-0.228793	0.685714	0.850059
sphingomyelin (d18:1/19:0, d19:1/18:0)*	Sphingolipid Metabolism	Lipid	0.68365	1.49141	-1.12535	0.190476	0.451722
sphingomyelin (d18:1/20:0, d16:1/22:0)*	Sphingolipid Metabolism	Lipid	0.26615	1.66205	-2.64265	0.0380952	0.340587
sphingomyelin (d18:1/20:1, d18:2/20:0)*	Sphingolipid Metabolism	Lipid	0.31695	1.27037	-2.00292	0.0571429	0.340587
sphingomyelin (d18:1/21:0, d17:1/22:0, d16:1/23:0)*	Sphingolipid Metabolism	Lipid	0.58465	1.45082	-1.31122	0.152381	0.419397
sphingomyelin (d18:1/22:1, d18:2/22:0, d16:1/24:1)*	Sphingolipid Metabolism	Lipid	0.4186	1.33882	-1.67732	0.152381	0.419397
sphingomyelin (d18:1/22:2, d18:2/22:1, d16:1/24:2)*	Sphingolipid Metabolism	Lipid	0.50955	1.23416	-1.27624	0.114286	0.391837
sphingomyelin (d18:1/24:1, d18:2/24:0)*	Sphingolipid Metabolism	Lipid	0.47645	1.23702	-1.37647	0.190476	0.451722
sphingomyelin (d18:1/25:0, d19:0/24:1, d20:1/23:0, d19:1/24:0)*	Sphingolipid Metabolism	Lipid	0.8009	1.53889	-0.942201	0.4	0.657534
sphingomyelin (d18:2/14:0, d18:1/14:1)*	Sphingolipid Metabolism	Lipid	0.96695	1.15779	-0.259866	0.764245	0.9005
sphingomyelin (d18:2/16:0, d18:1/16:1)*	Sphingolipid Metabolism	Lipid	0.62915	1.09591	-0.800654	0.190476	0.451722
sphingomyelin (d18:2/18:1)*	Sphingolipid Metabolism	Lipid	0.3756	1.10526	-1.55712	0.0994247	0.379967
sphingomyelin (d18:2/21:0, d16:2/23:0)*	Sphingolipid Metabolism	Lipid	0.69395	1.35125	-0.961394	0.207804	0.486182
sphingomyelin (d18:2/23:0, d18:1/23:1, d17:1/24:1)*	Sphingolipid Metabolism	Lipid	0.79705	1.67448	-1.07097	0.285714	0.554785
sphingomyelin (d18:2/23:1)*	Sphingolipid Metabolism	Lipid	0.8145	1.82857	-1.16673	0.208248	0.486182
sphingomyelin (d18:2/24:1, d18:1/24:2)*	Sphingolipid Metabolism	Lipid	0.5382	1.29004	-1.2612	0.190476	0.451722
sphingomyelin (d18:2/24:2)*	Sphingolipid Metabolism	Lipid	0.56445	1.31495	-1.22009	0.190476	0.451722
sphingosine	Sphingolipid Metabolism	Lipid	3.23605	0.922968	1.80988	0.0190476	0.340587
stachydrine	Food Component/Plant	Xenobiotics	1.8038	1.36615	0.400921	0.285714	0.554785
stearate (18:0)	Long Chain Fatty Acid	Lipid	1.3188	0.9623	0.454667	0.685714	0.850059
stearidonate (18:4n3)	Polyunsaturated Fatty Acid (n3 and n6)	Lipid	1.88875	0.513079	1.88018	0.560341	0.791069
stearoyl ethanolamide	Endocannabinoid	Lipid	0.88865	1.35714	-0.610879	0.238095	0.510204
stearoyl sphingomyelin (d18:1/18:0)	Sphingolipid Metabolism	Lipid	0.73395	1.41907	-0.951196	0.152381	0.419397
stearoyl-arachidonoyl-glycerol (18:0/20:4) [1]*	Diacylglycerol	Lipid	0.703	1.10975	-0.658635	0.238095	0.510204
stearoyl-arachidonoyl-glycerol (18:0/20:4) [2]*	Diacylglycerol	Lipid	0.85225	1.02323	-0.263777	0.285714	0.554785
stearoylcarnitine (C18)	Fatty Acid Metabolism(Acyl Carnitine)	Lipid	0.4713	1.03291	-1.132	0.152381	0.419397
stearoyl-docosahexaenoyl-glycerol (18:0/22:6) [2]*	Diacylglycerol	Lipid	1.01555	0.974042	0.0602052	0.952216	0.980152
stearoyl-linoleoyl-glycerol (18:0/18:2) [2]*	Diacylglycerol	Lipid	1.4993	0.965	0.635688	0.609524	0.798503
suberate (octanedioate)	Fatty Acid, Dicarboxylate	Lipid	0.5127	1.00909	-0.976867	0.0788655	0.340587
succinate	TCA Cycle	Energy	3.30235	1.02497	1.68791	0.0190476	0.340587
succinylcarnitine (C4-DC)	TCA Cycle	Energy	0.31825	1.09587	-1.78385	0.253498	0.525548
sulfate*	Chemical	Xenobiotics	0.9683	1.67705	-0.792402	0.764468	0.9005
tartronate (hydroxymalonate)	Bacterial/Fungal	Xenobiotics	0.36555	0.835579	-1.19271	0.225537	0.510204
taurine	Methionine, Cysteine, SAM and Taurine Metabolism	Amino Acid	1.9203	0.981821	0.9678	0.238095	0.510204
tetracosadienoylcarnitine (C24:2)*	Fatty Acid Metabolism(Acyl Carnitine)	Lipid	0.41205	1.20786	-1.55156	0.238095	0.510204
tetradecanedioate	Fatty Acid, Dicarboxylate	Lipid	0.46445	1.10284	-1.24763	0.0190476	0.340587
theobromine	Xanthine Metabolism	Xenobiotics	0.3335	1.13158	-1.76259	0.434629	0.690198
theophylline	Xanthine Metabolism	Xenobiotics	0.558	0.690747	-0.307893	1	1
thiamin (Vitamin B1)	Thiamine Metabolism	Cofactors and Vitamins	1.41775	0.892	0.668488	0.764468	0.9005
thioproline	Chemical	Xenobiotics	1.8124	1.14271	0.665448	0.152381	0.419397
threonate	Ascorbate and Aldarate Metabolism	Cofactors and Vitamins	0.88345	1.10349	-0.320859	0.857332	0.950831
threonine	Glycine, Serine and Threonine Metabolism	Amino Acid	1.26775	1.25202	0.0180175	0.857143	0.950831
tricosanoyl sphingomyelin (d18:1/23:0)*	Sphingolipid Metabolism	Lipid	0.70975	1.30074	-0.873946	0.238095	0.510204
trigonelline (N'-methylnicotinate)	Nicotinate and Nicotinamide Metabolism	Cofactors and Vitamins	0.3578	4.53613	-3.66424	0.114286	0.391837
tryptophan	Tryptophan Metabolism	Amino Acid	0.78555	1.22802	-0.64456	0.342857	0.614072
tryptophan betaine	Tryptophan Metabolism	Amino Acid	0.2814	1.58145	-2.49055	0.36873	0.633919
tyrosine	Tyrosine Metabolism	Amino Acid	1.17575	1.14111	0.0431428	0.466667	0.70529
tyrosylglycine	Dipeptide	Peptide	3.12375	1.21683	1.36015	0.589308	0.798503
UDP-N-acetylglucosamine/galactosamine	Nucleotide Sugar	Carbohydrate	3.47675	0.966984	1.84618	0.755101	0.9005
uracil	Pyrimidine Metabolism, Uracil containing	Nucleotide	1.6186	1.03435	0.646026	0.152381	0.419397
urate	Purine Metabolism, (Hypo)Xanthine/Inosine containing	Nucleotide	0.4974	0.933932	-0.90891	0.190476	0.451722
urea	Urea cycle; Arginine and Proline Metabolism	Amino Acid	0.7674	1.20126	-0.646502	0.4	0.657534
uridine	Pyrimidine Metabolism, Uracil containing	Nucleotide	1.06735	0.962453	0.149246	0.857143	0.950831
uridine 2'-monophosphate (2'-UMP)*	Pyrimidine Metabolism, Uracil containing	Nucleotide	0.86365	2.17139	-1.3301	0.50938	0.747862
uridine 3'-monophosphate (3'-UMP)	Pyrimidine Metabolism, Uracil containing	Nucleotide	4.2443	1.02719	2.04682	0.306926	0.589193
valine	Leucine, Isoleucine and Valine Metabolism	Amino Acid	1.17245	1.15737	0.0186782	0.952381	0.980152
valylglycine	Dipeptide	Peptide	2.50365	1.76313	0.505897	0.901936	0.980152
vecuronium	Drug	Xenobiotics	0.12625	1.37578	-3.44589	0.299545	0.579765
xanthine	Purine Metabolism, (Hypo)Xanthine/Inosine containing	Nucleotide	0.58935	1.0248	-0.798146	0.190476	0.451722
xanthosine	Purine Metabolism, (Hypo)Xanthine/Inosine containing	Nucleotide	0.3671	1.35899	-1.88829	0.152381	0.419397
ximenoylcarnitine (C26:1)*	Fatty Acid Metabolism(Acyl Carnitine)	Lipid	1.1632	0.894553	0.378861	0.903538	0.980152

## Sheet: FH vs SDH
Metabolite	Sub Pathway	Super Pathway	FH Mean	SDH Mean	Log2 Fold Change	P-Value	BH Corrected P-Value
isovalerylglycine	Leucine, Isoleucine and Valine Metabolism	Amino Acid	0.1588	0.1588	0	NA	NA
N-acetylphenylalanine	Phenylalanine Metabolism	Amino Acid	0.2782	0.2782	0	NA	NA
ribose 1-phosphate	Pentose Phosphate Pathway	Carbohydrate	0.2184	0.2184	0	NA	NA
1-(1-enyl-palmitoyl)-2-linoleoyl-GPC (P-16:0/18:2)*	Plasmalogen	Lipid	1.87725	1.78257	0.0746648	1	1
1-(1-enyl-palmitoyl)-2-oleoyl-GPC (P-16:0/18:1)*	Plasmalogen	Lipid	1.48675	1.4407	0.0453921	1	1
1-arachidonoyl-GPC (20:4n6)*	Lysophospholipid	Lipid	2.39455	1.99157	0.265851	1	1
1-arachidonoyl-GPI (20:4)*	Lysophospholipid	Lipid	1.71195	1.27213	0.428391	1	1
1-linoleoyl-2-arachidonoyl-GPC (18:2/20:4n6)*	Phosphatidylcholine (PC)	Lipid	1.5976	1.5337	0.0588899	1	1
1-methylhistidine	Histidine Metabolism	Amino Acid	0.697	0.425767	0.711096	1	1
1-oleoyl-2-arachidonoyl-GPE (18:1/20:4)*	Phosphatidylethanolamine (PE)	Lipid	1.26835	1.0771	0.235801	1	1
1-oleoyl-2-arachidonoyl-GPI (18:1/20:4) *	Phosphatidylinositol (PI)	Lipid	1.24255	1.0626	0.225705	1	1
1-palmitoleoyl-GPC (16:1)*	Lysophospholipid	Lipid	0.8234	0.849767	-0.0454733	1	1
1-stearoyl-2-arachidonoyl-GPC (18:0/20:4)	Phosphatidylcholine (PC)	Lipid	1.3675	1.61433	-0.239398	1	1
1-stearoyl-2-linoleoyl-GPS (18:0/18:2)	Phosphatidylserine (PS)	Lipid	1.04815	0.890033	0.235914	1	1
adenosine 2'-monophosphate (2'-AMP)	Purine Metabolism, Adenine containing	Nucleotide	3.19965	1.41447	1.17766	1	1
2'-deoxyguanosine	Purine Metabolism, Guanine containing	Nucleotide	4.6199	2.85003	0.696883	1	1
2'-deoxyinosine	Purine Metabolism, (Hypo)Xanthine/Inosine containing	Nucleotide	4.1849	2.36907	0.820874	1	1
2'-deoxyuridine	Pyrimidine Metabolism, Uracil containing	Nucleotide	0.66925	0.6247	0.0993817	1	1
2-methylbutyrylcarnitine (C5)	Leucine, Isoleucine and Valine Metabolism	Amino Acid	0.5662	1.121	-0.985403	1	1
adenosine 3'-monophosphate (3'-AMP)	Purine Metabolism, Adenine containing	Nucleotide	2.52815	1.65093	0.6148	1	1
cytidine 3'-monophosphate (3'-CMP)	Pyrimidine Metabolism, Cytidine containing	Nucleotide	0.1245	0.121333	0.0371698	1	1
3-hydroxyhippurate	Benzoate Metabolism	Xenobiotics	0.0909	0.3701	-2.02556	1	1
3-hydroxyoctanoate	Fatty Acid, Monohydroxy	Lipid	0.60145	0.6045	-0.00729753	1	1
3-phosphoglycerate	Glycolysis, Gluconeogenesis, and Pyruvate Metabolism	Carbohydrate	0.9367	0.9185	0.0283073	1	1
4-hydroxyglutamate	Glutamate Metabolism	Amino Acid	0.27535	0.222167	0.309624	1	1
5-hydroxylysine	Lysine Metabolism	Amino Acid	0.60345	0.543967	0.149716	1	1
aconitate [cis or trans]	TCA Cycle	Energy	0.52245	0.544633	-0.0599923	1	1
adrenate (22:4n6)	Polyunsaturated Fatty Acid (n3 and n6)	Lipid	5.90915	2.24917	1.39356	1	1
adrenoylcarnitine (C22:4)*	Fatty Acid Metabolism(Acyl Carnitine)	Lipid	2.569	7.12457	-1.4716	1	1
alanine	Alanine and Aspartate Metabolism	Amino Acid	0.84305	1.03287	-0.292964	1	1
alpha-tocopherol	Tocopherol Metabolism	Cofactors and Vitamins	3.02915	2.4528	0.304483	1	1
adenosine 5'-monophosphate (AMP)	Purine Metabolism, Adenine containing	Nucleotide	9.69125	1.52993	2.66321	1	1
arachidate (20:0)	Long Chain Fatty Acid	Lipid	2.56925	2.4775	0.0524622	1	1
azelate (nonanedioate)	Fatty Acid, Dicarboxylate	Lipid	0.51235	0.520667	-0.0232304	1	1
betaine	Glycine, Serine and Threonine Metabolism	Amino Acid	1.39785	1.2236	0.192078	1	1
carotene diol (1)	Food Component/Plant	Xenobiotics	2.5731	1.2312	1.06344	1	1
carotene diol (2)	Food Component/Plant	Xenobiotics	1.1771	0.971667	0.276704	1	1
carotene diol (3)	Food Component/Plant	Xenobiotics	0.9038	0.6091	0.569324	1	1
ceramide (d16:1/24:1, d18:1/22:1)*	Ceramides	Lipid	1.1522	0.4747	1.2793	1	1
ceramide (d18:1/14:0, d16:1/16:0)*	Ceramides	Lipid	1.08855	1.12097	-0.0423357	1	1
cerotoylcarnitine (C26)*	Fatty Acid Metabolism(Acyl Carnitine)	Lipid	1.02515	0.575367	0.833281	1	1
cholesterol	Sterol	Lipid	1.1918	1.1696	0.0271269	1	1
cytidine 5'-monophosphate (5'-CMP)	Pyrimidine Metabolism, Cytidine containing	Nucleotide	1.0537	1.8613	-0.820846	1	1
cysteine sulfinic acid	Methionine, Cysteine, SAM and Taurine Metabolism	Amino Acid	0.90705	0.960967	-0.0833043	1	1
diacylglycerol (14:0/18:1, 16:0/16:1) [1]*	Diacylglycerol	Lipid	0.94105	2.72397	-1.53337	1	1
dihomo-linolenoylcarnitine (20:3n3 or 6)*	Fatty Acid Metabolism(Acyl Carnitine)	Lipid	2.3454	2.65137	-0.176902	1	1
eicosenoate (20:1)	Long Chain Fatty Acid	Lipid	6.643	6.34363	0.0665255	1	1
erucate (22:1n9)	Long Chain Fatty Acid	Lipid	4.16345	3.69073	0.173872	1	1
gamma-glutamylglutamate	Gamma-glutamyl Amino Acid	Peptide	6.59445	5.49333	0.263571	1	1
glucose 1-phosphate	Glycolysis, Gluconeogenesis, and Pyruvate Metabolism	Carbohydrate	0.7876	3.66787	-2.21941	1	1
glucose 6-phosphate	Glycolysis, Gluconeogenesis, and Pyruvate Metabolism	Carbohydrate	1.157	4.61203	-1.99501	1	1
glucuronate	Aminosugar Metabolism	Carbohydrate	0.7184	0.966733	-0.428331	1	1
glutamine	Glutamate Metabolism	Amino Acid	1.1511	1.3013	-0.17694	1	1
glycerophosphorylcholine (GPC)	Phospholipid Metabolism	Lipid	4.9619	4.4279	0.16427	1	1
guanosine 3'-monophosphate (3'-GMP)	Purine Metabolism, Guanine containing	Nucleotide	1.38675	0.7075	0.970906	1	1
indole-3-carboxylic acid	Tryptophan Metabolism	Amino Acid	0.45675	0.6115	-0.420948	1	1
indoleacetate	Tryptophan Metabolism	Amino Acid	0.45455	0.493167	-0.117636	1	1
inosine	Purine Metabolism, (Hypo)Xanthine/Inosine containing	Nucleotide	1.0369	1.3347	-0.364239	1	1
isobutyrylcarnitine (C4)	Leucine, Isoleucine and Valine Metabolism	Amino Acid	0.9204	1.13153	-0.297946	1	1
isoleucylglycine	Dipeptide	Peptide	1.9814	0.9882	1.00365	1	1
kynurenate	Tryptophan Metabolism	Amino Acid	0.24075	0.374833	-0.638713	1	1
kynurenine	Tryptophan Metabolism	Amino Acid	8.55195	4.3471	0.9762	1	1
lactate	Glycolysis, Gluconeogenesis, and Pyruvate Metabolism	Carbohydrate	1.48975	1.4421	0.046899	1	1
lignoceroylcarnitine (C24)*	Fatty Acid Metabolism(Acyl Carnitine)	Lipid	1.93695	3.64197	-0.910931	1	1
linoleate (18:2n6)	Polyunsaturated Fatty Acid (n3 and n6)	Lipid	1.67525	1.6579	0.0150194	1	1
linolenate [alpha or gamma; (18:3n3 or 6)]	Polyunsaturated Fatty Acid (n3 and n6)	Lipid	2.5347	2.3829	0.0890966	1	1
linoleoyl-linolenoyl-glycerol (18:2/18:3) [2]*	Diacylglycerol	Lipid	1.10445	2.2723	-1.04083	1	1
lysine	Lysine Metabolism	Amino Acid	1.0951	1.09533	-0.000307363	1	1
mannose	Fructose, Mannose and Galactose Metabolism	Carbohydrate	0.5344	2.2943	-2.10206	1	1
mannose-6-phosphate	Fructose, Mannose and Galactose Metabolism	Carbohydrate	0.92475	2.8781	-1.63798	1	1
N('1)-acetylspermidine	Polyamine Metabolism	Amino Acid	7.8615	4.09677	0.940319	1	1
N-acetylglucosaminylasparagine	Aminosugar Metabolism	Carbohydrate	1.2294	0.6977	0.817276	1	1
N-acetylglutamate	Glutamate Metabolism	Amino Acid	0.6036	0.665633	-0.141135	1	1
N-acetylleucine	Leucine, Isoleucine and Valine Metabolism	Amino Acid	0.1881	0.598833	-1.67065	1	1
N-acetylputrescine	Polyamine Metabolism	Amino Acid	1.9959	0.883433	1.17585	1	1
N-acetylserine	Glycine, Serine and Threonine Metabolism	Amino Acid	0.95615	0.996567	-0.0597294	1	1
N-alpha-acetylornithine	Urea cycle; Arginine and Proline Metabolism	Amino Acid	0.18015	0.221	-0.294848	1	1
nicotinamide ribonucleotide (NMN)	Nicotinate and Nicotinamide Metabolism	Cofactors and Vitamins	0.13595	0.336333	-1.30682	1	1
N-palmitoyl-heptadecasphingosine (d17:1/16:0)*	Sphingolipid Metabolism	Lipid	1.25135	1.16967	0.0973879	1	1
N-palmitoyl-sphingosine (d18:1/16:0)	Ceramides	Lipid	1.38405	1.41343	-0.0303078	1	1
orotidine	Pyrimidine Metabolism, Orotate containing	Nucleotide	5.38125	0.667733	3.0106	1	1
palmitate (16:0)	Long Chain Fatty Acid	Lipid	1.39	1.5321	-0.140426	1	1
palmitoyl-dihomo-linolenoyl-glycerol (16:0/20:3n3 or 6) [2]*	Diacylglycerol	Lipid	1.4388	1.30683	0.138791	1	1
palmitoyl-docosahexaenoyl-glycerol (16:0/22:6) [2]*	Diacylglycerol	Lipid	1.61045	1.36077	0.243044	1	1
palmitoyl-linolenoyl-glycerol (16:0/18:3) [2]*	Diacylglycerol	Lipid	0.9327	1.76377	-0.919175	1	1
palmitoyl-palmitoyl-glycerol (16:0/16:0) [2]*	Diacylglycerol	Lipid	1.7193	1.44147	0.254284	1	1
pantothenate	Pantothenate and CoA Metabolism	Cofactors and Vitamins	1.05525	1.2638	-0.260183	1	1
paraxanthine	Xanthine Metabolism	Xenobiotics	0.3386	0.693767	-1.03487	1	1
phenol sulfate	Tyrosine Metabolism	Amino Acid	0.7316	2.2755	-1.63706	1	1
phenylalanine	Phenylalanine Metabolism	Amino Acid	1.1399	1.11797	0.0280301	1	1
phosphoethanolamine	Phospholipid Metabolism	Lipid	1.14525	0.997867	0.198744	1	1
phosphopantetheine	Pantothenate and CoA Metabolism	Cofactors and Vitamins	0.36855	0.658433	-0.837177	1	1
pyridoxamine phosphate	Vitamin B6 Metabolism	Cofactors and Vitamins	0.88165	1.04947	-0.251378	1	1
S-1-pyrroline-5-carboxylate	Glutamate Metabolism	Amino Acid	1.8807	2.11397	-0.168683	1	1
S-adenosylhomocysteine (SAH)	Methionine, Cysteine, SAM and Taurine Metabolism	Amino Acid	1.6985	1.4322	0.246028	1	1
S-methylcysteine	Methionine, Cysteine, SAM and Taurine Metabolism	Amino Acid	0.62035	0.625067	-0.0109277	1	1
sphingomyelin (d18:1/14:0, d16:1/16:0)*	Sphingolipid Metabolism	Lipid	0.70025	0.901267	-0.364084	1	1
sphingomyelin (d18:1/17:0, d17:1/18:0, d19:1/16:0)	Sphingolipid Metabolism	Lipid	1.06075	1.03763	0.0317879	1	1
sphingomyelin (d18:1/18:1, d18:2/18:0)	Sphingolipid Metabolism	Lipid	1.23515	0.823833	0.584262	1	1
sphingomyelin (d18:1/19:0, d19:1/18:0)*	Sphingolipid Metabolism	Lipid	0.68365	0.8998	-0.396346	1	1
sphingomyelin (d18:2/14:0, d18:1/14:1)*	Sphingolipid Metabolism	Lipid	0.96695	1.02117	-0.0787052	1	1
sphingomyelin (d18:2/21:0, d16:2/23:0)*	Sphingolipid Metabolism	Lipid	0.69395	0.872367	-0.330103	1	1
sphingomyelin (d18:2/23:1)*	Sphingolipid Metabolism	Lipid	0.8145	0.710467	0.197148	1	1
sphingomyelin (d18:2/24:2)*	Sphingolipid Metabolism	Lipid	0.56445	0.813633	-0.527533	1	1
stearate (18:0)	Long Chain Fatty Acid	Lipid	1.3188	1.34303	-0.0262693	1	1
theobromine	Xanthine Metabolism	Xenobiotics	0.3335	0.765433	-1.19859	1	1
theophylline	Xanthine Metabolism	Xenobiotics	0.558	0.9278	-0.733549	1	1
thiamin (Vitamin B1)	Thiamine Metabolism	Cofactors and Vitamins	1.41775	1.22263	0.213611	1	1
threonate	Ascorbate and Aldarate Metabolism	Cofactors and Vitamins	0.88345	1.92603	-1.12441	1	1
tyrosylglycine	Dipeptide	Peptide	3.12375	1.1632	1.42518	1	1
UDP-N-acetylglucosamine/galactosamine	Nucleotide Sugar	Carbohydrate	3.47675	0.956567	1.8618	1	1
uracil	Pyrimidine Metabolism, Uracil containing	Nucleotide	1.6186	1.55647	0.0564718	1	1
1-(1-enyl-palmitoyl)-2-arachidonoyl-GPC (P-16:0/20:4)*	Plasmalogen	Lipid	2.02415	3.07937	-0.605317	0.8	0.978689
1-(1-enyl-palmitoyl)-2-arachidonoyl-GPE (P-16:0/20:4)*	Plasmalogen	Lipid	1.2245	1.05577	0.213902	0.8	0.978689
1-(1-enyl-palmitoyl)-2-palmitoleoyl-GPC (P-16:0/16:1)*	Plasmalogen	Lipid	2.9052	3.12923	-0.107172	0.8	0.978689
1-(1-enyl-palmitoyl)-2-palmitoyl-GPC (P-16:0/16:0)*	Plasmalogen	Lipid	2.2971	2.56993	-0.161917	0.8	0.978689
1-(1-enyl-palmitoyl)-GPE (P-16:0)*	Lysoplasmalogen	Lipid	0.85	0.779467	0.124976	0.8	0.978689
1-(1-enyl-stearoyl)-2-linoleoyl-GPE (P-18:0/18:2)*	Plasmalogen	Lipid	1.36355	1.28773	0.0825337	0.8	0.978689
10-nonadecenoate (19:1n9)	Long Chain Fatty Acid	Lipid	3.4518	2.0939	0.721156	0.8	0.978689
12-HHTrE	Eicosanoid	Lipid	0.8662	2.18537	-1.3351	0.8	0.978689
13-HODE + 9-HODE	Fatty Acid, Monohydroxy	Lipid	0.6261	1.0694	-0.772337	0.8	0.978689
17-methylstearate	Fatty Acid, Branched	Lipid	1.35955	2.08977	-0.620213	0.8	0.978689
1-arachidonoyl-GPE (20:4n6)*	Lysophospholipid	Lipid	1.13495	1.13637	-0.00179968	0.8	0.978689
1-linoleoyl-2-linolenoyl-GPC (18:2/18:3)*	Phosphatidylcholine (PC)	Lipid	1.48555	0.998033	0.573837	0.8	0.978689
1-linoleoyl-GPC (18:2)	Lysophospholipid	Lipid	1.5237	1.24677	0.289387	0.8	0.978689
1-linoleoyl-GPS (18:2)*	Lysophospholipid	Lipid	1.9586	1.0815	0.856789	0.8	0.978689
1-methylimidazoleacetate	Histidine Metabolism	Amino Acid	0.53405	0.1463	1.86805	0.8	0.978689
1-methylnicotinamide	Nicotinate and Nicotinamide Metabolism	Cofactors and Vitamins	2.35875	2.15	0.133686	0.8	0.978689
1-oleoyl-GPE (18:1)	Lysophospholipid	Lipid	1.00275	0.886467	0.177824	0.8	0.978689
1-palmitoleoyl-2-linolenoyl-GPC (16:1/18:3)*	Phosphatidylcholine (PC)	Lipid	1.2515	1.14217	0.131885	0.8	0.978689
1-palmitoleoyl-2-linoleoyl-GPC (16:1/18:2)*	Phosphatidylcholine (PC)	Lipid	1.64395	1.24117	0.40547	0.8	0.978689
1-palmitoyl-2-arachidonoyl-GPE (16:0/20:4)*	Phosphatidylethanolamine (PE)	Lipid	0.8548	1.6224	-0.924471	0.8	0.978689
1-palmitoyl-2-linoleoyl-GPC (16:0/18:2)	Phosphatidylcholine (PC)	Lipid	0.982	0.931433	0.0762705	0.8	0.978689
1-palmitoyl-2-linoleoyl-GPE (16:0/18:2)	Phosphatidylethanolamine (PE)	Lipid	0.9153	0.7028	0.38113	0.8	0.978689
1-palmitoyl-2-oleoyl-GPE (16:0/18:1)	Phosphatidylethanolamine (PE)	Lipid	1.1183	0.885167	0.337286	0.8	0.978689
1-palmitoyl-2-oleoyl-GPG (16:0/18:1)	Phosphatidylglycerol (PG)	Lipid	1.15955	1.50383	-0.37508	0.8	0.978689
1-palmitoyl-2-palmitoleoyl-GPC (16:0/16:1)*	Phosphatidylcholine (PC)	Lipid	2.0739	1.5313	0.437589	0.8	0.978689
1-palmitoyl-2-stearoyl-GPC (16:0/18:0)	Phosphatidylcholine (PC)	Lipid	1.7939	2.19597	-0.291757	0.8	0.978689
1-palmitoyl-2-stearoyl-GPE (16:0/18:0)*	Phosphatidylethanolamine (PE)	Lipid	1.1753	1.942	-0.724514	0.8	0.978689
1-palmitoylglycerol (16:0)	Monoacylglycerol	Lipid	1.31855	1.87983	-0.511652	0.8	0.978689
1-palmitoyl-GPG (16:0)*	Lysophospholipid	Lipid	0.51735	1.45493	-1.49174	0.8	0.978689
1-palmitoyl-GPI (16:0)	Lysophospholipid	Lipid	0.3007	0.618667	-1.04084	0.8	0.978689
1-stearoyl-2-arachidonoyl-GPE (18:0/20:4)	Phosphatidylethanolamine (PE)	Lipid	1.0984	1.3656	-0.314131	0.8	0.978689
1-stearoyl-2-arachidonoyl-GPS (18:0/20:4)	Phosphatidylserine (PS)	Lipid	0.89145	0.9998	-0.165486	0.8	0.978689
1-stearoyl-2-oleoyl-GPG (18:0/18:1)	Phosphatidylglycerol (PG)	Lipid	1.43555	1.56857	-0.127843	0.8	0.978689
1-stearoyl-2-oleoyl-GPS (18:0/18:1)	Phosphatidylserine (PS)	Lipid	1.04625	0.867733	0.269904	0.8	0.978689
1-stearoyl-GPE (18:0)	Lysophospholipid	Lipid	1.0491	2.01043	-0.938354	0.8	0.978689
1-stearoyl-GPI (18:0)	Lysophospholipid	Lipid	0.7557	0.8791	-0.218214	0.8	0.978689
2,3-diphosphoglycerate	Glycolysis, Gluconeogenesis, and Pyruvate Metabolism	Carbohydrate	0.8689	1.43443	-0.723219	0.8	0.978689
2-aminobutyrate	Glutathione Metabolism	Amino Acid	1.52455	1.0561	0.529637	0.8	0.978689
2-hydroxypalmitate	Fatty Acid, Monohydroxy	Lipid	0.8384	0.884767	-0.0776583	0.8	0.978689
2-methylcitrate/homocitrate	TCA Cycle	Energy	0.47085	0.403233	0.223653	0.8	0.978689
2-palmitoylglycerol (16:0)	Monoacylglycerol	Lipid	2.5101	2.5736	-0.036043	0.8	0.978689
2-palmitoyl-GPC (16:0)*	Lysophospholipid	Lipid	0.67155	0.864967	-0.36515	0.8	0.978689
3-indoxyl sulfate	Tryptophan Metabolism	Amino Acid	0.5492	1.15823	-1.07652	0.8	0.978689
3-sulfo-L-alanine	Methionine, Cysteine, SAM and Taurine Metabolism	Amino Acid	0.96385	0.6959	0.469929	0.8	0.978689
3-ureidopropionate	Pyrimidine Metabolism, Uracil containing	Nucleotide	0.14105	0.384333	-1.44615	0.8	0.978689
4-acetamidobenzoate	Chemical	Xenobiotics	1.2853	0.950567	0.435245	0.8	0.978689
4-guanidinobutanoate	Guanidino and Acetamido Metabolism	Amino Acid	0.6787	0.622233	0.125318	0.8	0.978689
4-imidazoleacetate	Histidine Metabolism	Amino Acid	13.3125	0.5597	4.57198	0.8	0.978689
4-methylcatechol sulfate	Benzoate Metabolism	Xenobiotics	0.376	1.5497	-2.04318	0.8	0.978689
5-(galactosylhydroxy)-L-lysine	Lysine Metabolism	Amino Acid	1.56425	1.574	-0.00896444	0.8	0.978689
7-alpha-hydroxy-3-oxo-4-cholestenoate (7-Hoca)	Sterol	Lipid	0.89515	1.69653	-0.922388	0.8	0.978689
adenosine	Purine Metabolism, Adenine containing	Nucleotide	1.10575	0.900567	0.29612	0.8	0.978689
alpha-ketoglutarate	TCA Cycle	Energy	1.4733	0.9465	0.638377	0.8	0.978689
anserine	Dipeptide Derivative	Peptide	0.5848	0.458767	0.350183	0.8	0.978689
arachidonate (20:4n6)	Polyunsaturated Fatty Acid (n3 and n6)	Lipid	0.94155	1.27213	-0.43414	0.8	0.978689
arachidonoylcarnitine (C20:4)	Fatty Acid Metabolism(Acyl Carnitine)	Lipid	4.67435	13.0713	-1.48356	0.8	0.978689
argininate*	Urea cycle; Arginine and Proline Metabolism	Amino Acid	1.4097	2.2822	-0.695037	0.8	0.978689
arginine	Urea cycle; Arginine and Proline Metabolism	Amino Acid	1.06875	0.9813	0.123158	0.8	0.978689
asparagine	Alanine and Aspartate Metabolism	Amino Acid	1.03745	0.9341	0.151393	0.8	0.978689
behenate (22:0)*	Long Chain Fatty Acid	Lipid	3.7163	2.87323	0.371192	0.8	0.978689
carnitine	Carnitine Metabolism	Lipid	1.69055	1.67103	0.0167522	0.8	0.978689
catechol sulfate	Benzoate Metabolism	Xenobiotics	0.5029	0.456533	0.139551	0.8	0.978689
cefazolin	Drug	Xenobiotics	0.3616	0.817133	-1.17618	0.8	0.978689
ceramide (d18:2/24:1, d18:1/24:2)*	Ceramides	Lipid	1.13295	0.826467	0.455056	0.8	0.978689
C-glycosyltryptophan	Tryptophan Metabolism	Amino Acid	0.7455	1.04137	-0.482198	0.8	0.978689
choline	Phospholipid Metabolism	Lipid	1.0369	1.70807	-0.720088	0.8	0.978689
citrate	TCA Cycle	Energy	1.6768	0.978033	0.777755	0.8	0.978689
coenzyme A	Pantothenate and CoA Metabolism	Cofactors and Vitamins	0.86955	1.06523	-0.292829	0.8	0.978689
cystathionine	Methionine, Cysteine, SAM and Taurine Metabolism	Amino Acid	0.3327	0.9158	-1.46081	0.8	0.978689
cysteine	Methionine, Cysteine, SAM and Taurine Metabolism	Amino Acid	5.0783	2.05757	1.30341	0.8	0.978689
cysteinylglycine	Glutathione Metabolism	Amino Acid	2.75285	1.36897	1.00784	0.8	0.978689
cystine	Methionine, Cysteine, SAM and Taurine Metabolism	Amino Acid	0.9711	0.743	0.386258	0.8	0.978689
cytidine 5'-monophospho-N-acetylneuraminic acid	Nucleotide Sugar	Carbohydrate	0.86275	1.73573	-1.00853	0.8	0.978689
dehydroascorbate	Ascorbate and Aldarate Metabolism	Cofactors and Vitamins	1.1487	1.87433	-0.706375	0.8	0.978689
delta-tocopherol	Tocopherol Metabolism	Cofactors and Vitamins	2.4235	4.00913	-0.726198	0.8	0.978689
deoxycarnitine	Carnitine Metabolism	Lipid	4.2997	2.7949	0.621439	0.8	0.978689
diacylglycerol (14:0/18:1, 16:0/16:1) [2]*	Diacylglycerol	Lipid	1.2581	2.67217	-1.08676	0.8	0.978689
diacylglycerol (16:1/18:2 [2], 16:0/18:3 [1])*	Diacylglycerol	Lipid	1.01415	3.50697	-1.78995	0.8	0.978689
dihomo-linoleate (20:2n6)	Polyunsaturated Fatty Acid (n3 and n6)	Lipid	12.7591	3.27577	1.96162	0.8	0.978689
dihomo-linolenate (20:3n3 or n6)	Polyunsaturated Fatty Acid (n3 and n6)	Lipid	7.1969	3.44973	1.06089	0.8	0.978689
docosadienoate (22:2n6)	Polyunsaturated Fatty Acid (n3 and n6)	Lipid	9.2502	2.31387	1.99918	0.8	0.978689
docosahexaenoate (DHA; 22:6n3)	Polyunsaturated Fatty Acid (n3 and n6)	Lipid	3.13245	1.23303	1.34508	0.8	0.978689
docosapentaenoate (n3 DPA; 22:5n3)	Polyunsaturated Fatty Acid (n3 and n6)	Lipid	10.3377	2.52593	2.03302	0.8	0.978689
docosatrienoate (22:3n3)	Polyunsaturated Fatty Acid (n3 and n6)	Lipid	17.1305	3.30677	2.37307	0.8	0.978689
ergothioneine	Food Component/Plant	Xenobiotics	1.19865	3.8748	-1.69271	0.8	0.978689
erythronate*	Aminosugar Metabolism	Carbohydrate	0.909	1.15003	-0.339323	0.8	0.978689
ethanolamine	Phospholipid Metabolism	Lipid	0.4287	0.586867	-0.453064	0.8	0.978689
flavin adenine dinucleotide (FAD)	Riboflavin Metabolism	Cofactors and Vitamins	1.0915	0.941467	0.21333	0.8	0.978689
flavin mononucleotide (FMN)	Riboflavin Metabolism	Cofactors and Vitamins	0.62435	0.709333	-0.184109	0.8	0.978689
fructose	Fructose, Mannose and Galactose Metabolism	Carbohydrate	1.9231	1.4133	0.444366	0.8	0.978689
gamma-glutamylalanine	Gamma-glutamyl Amino Acid	Peptide	11.7064	4.85023	1.27117	0.8	0.978689
gamma-glutamyl-alpha-lysine	Gamma-glutamyl Amino Acid	Peptide	2.5049	1.04717	1.25826	0.8	0.978689
gamma-glutamylglutamine	Gamma-glutamyl Amino Acid	Peptide	9.40205	8.41783	0.159526	0.8	0.978689
gamma-glutamylglycine	Gamma-glutamyl Amino Acid	Peptide	4.78315	5.33447	-0.157383	0.8	0.978689
gamma-glutamylphenylalanine	Gamma-glutamyl Amino Acid	Peptide	1.65055	0.919367	0.844235	0.8	0.978689
gamma-glutamylvaline	Gamma-glutamyl Amino Acid	Peptide	0.9222	0.8051	0.195912	0.8	0.978689
glucose	Glycolysis, Gluconeogenesis, and Pyruvate Metabolism	Carbohydrate	1.10815	0.754933	0.553732	0.8	0.978689
glutamate	Glutamate Metabolism	Amino Acid	1.35555	1.22403	0.147235	0.8	0.978689
glutathione, reduced (GSH)	Glutathione Metabolism	Amino Acid	44.8719	17.6161	1.34892	0.8	0.978689
glycerophosphoethanolamine	Phospholipid Metabolism	Lipid	2.5214	1.75993	0.518704	0.8	0.978689
glycerophosphoglycerol	Glycerolipid Metabolism	Lipid	1.45835	1.74493	-0.258835	0.8	0.978689
glycerophosphoinositol*	Phospholipid Metabolism	Lipid	1.8285	1.80347	0.0198879	0.8	0.978689
glycine	Glycine, Serine and Threonine Metabolism	Amino Acid	1.3008	1.01803	0.353614	0.8	0.978689
glycosyl ceramide (d18:2/24:1, d18:1/24:2)*	Ceramides	Lipid	2.1113	1.3287	0.668116	0.8	0.978689
glycosyl-N-palmitoyl-sphingosine (d18:1/16:0)	Ceramides	Lipid	1.8167	1.54953	0.229486	0.8	0.978689
guanine	Purine Metabolism, Guanine containing	Nucleotide	195.361	333.039	-0.769546	0.8	0.978689
guanosine	Purine Metabolism, Guanine containing	Nucleotide	1.95695	2.42693	-0.310528	0.8	0.978689
gulonate*	Ascorbate and Aldarate Metabolism	Cofactors and Vitamins	1.45055	0.7068	1.03723	0.8	0.978689
heme	Hemoglobin and Porphyrin Metabolism	Cofactors and Vitamins	0.3429	1.43613	-2.06633	0.8	0.978689
hexanoylcarnitine (C6)	Fatty Acid Metabolism(Acyl Carnitine)	Lipid	2.4483	4.55263	-0.894921	0.8	0.978689
histidine	Histidine Metabolism	Amino Acid	1.1111	1.03	0.109344	0.8	0.978689
homoarginine	Urea cycle; Arginine and Proline Metabolism	Amino Acid	0.46435	1.66523	-1.84244	0.8	0.978689
homocitrulline	Urea cycle; Arginine and Proline Metabolism	Amino Acid	4.0586	1.03973	1.96477	0.8	0.978689
trans-4-hydroxyproline	Urea cycle; Arginine and Proline Metabolism	Amino Acid	0.81675	1.10937	-0.44177	0.8	0.978689
hypotaurine	Methionine, Cysteine, SAM and Taurine Metabolism	Amino Acid	2.9741	3.8899	-0.38728	0.8	0.978689
hypoxanthine	Purine Metabolism, (Hypo)Xanthine/Inosine containing	Nucleotide	0.88475	1.07627	-0.282694	0.8	0.978689
imidazole lactate	Histidine Metabolism	Amino Acid	0.76945	0.815233	-0.0833855	0.8	0.978689
fructose 1,6-diphosphate/glucose 1,6-diphosphate/myo-inositol diphosphates	Glycolysis, Gluconeogenesis, and Pyruvate Metabolism	Carbohydrate	4.68175	5.98563	-0.354456	0.8	0.978689
lanthionine	Chemical	Xenobiotics	1.1888	1.63173	-0.456899	0.8	0.978689
laurylcarnitine (C12)	Fatty Acid Metabolism(Acyl Carnitine)	Lipid	2.54245	6.2861	-1.30595	0.8	0.978689
leucine	Leucine, Isoleucine and Valine Metabolism	Amino Acid	1.1328	1.00003	0.179845	0.8	0.978689
lidocaine	Drug	Xenobiotics	1.1121	3.7268	-1.74465	0.8	0.978689
lignoceroyl sphingomyelin (d18:1/24:0)	Sphingolipid Metabolism	Lipid	0.66825	0.8693	-0.379466	0.8	0.978689
linolenoylcarnitine (C18:3)*	Fatty Acid Metabolism(Acyl Carnitine)	Lipid	3.15375	5.43453	-0.785088	0.8	0.978689
linoleoylcarnitine (C18:2)*	Fatty Acid Metabolism(Acyl Carnitine)	Lipid	1.65425	2.74157	-0.728823	0.8	0.978689
malonylcarnitine	Fatty Acid Synthesis	Lipid	1.20015	2.9831	-1.3136	0.8	0.978689
maltose	Glycogen Metabolism	Carbohydrate	0.20445	0.7797	-1.93117	0.8	0.978689
maltotetraose	Glycogen Metabolism	Carbohydrate	0.9678	1.08187	-0.160742	0.8	0.978689
maltotriose	Glycogen Metabolism	Carbohydrate	0.59525	0.7305	-0.295389	0.8	0.978689
margarate (17:0)	Long Chain Fatty Acid	Lipid	2.2628	1.7446	0.375213	0.8	0.978689
methyl glucopyranoside (alpha + beta)	Food Component/Plant	Xenobiotics	1.51165	3.02233	-0.999539	0.8	0.978689
methyl-4-hydroxybenzoate sulfate	Benzoate Metabolism	Xenobiotics	0.4678	0.798567	-0.771521	0.8	0.978689
methylmalonate (MMA)	Fatty Acid Metabolism (also BCAA Metabolism)	Lipid	0.1123	1.45387	-3.69447	0.8	0.978689
15-methylpalmitate	Fatty Acid, Branched	Lipid	2.15695	2.55993	-0.247114	0.8	0.978689
myristoleoylcarnitine (C14:1)*	Fatty Acid Metabolism(Acyl Carnitine)	Lipid	2.74435	6.37293	-1.21549	0.8	0.978689
myristoylcarnitine (C14)	Fatty Acid Metabolism(Acyl Carnitine)	Lipid	1.83645	4.1618	-1.18029	0.8	0.978689
N6-acetyllysine	Lysine Metabolism	Amino Acid	1.86855	1.12687	0.729602	0.8	0.978689
N-acetylalanine	Alanine and Aspartate Metabolism	Amino Acid	1.16195	1.9475	-0.745075	0.8	0.978689
N-acetyl-aspartyl-glutamate (NAAG)	Glutamate Metabolism	Amino Acid	0.63215	0.133467	2.24379	0.8	0.978689
N-acetylcysteine	Methionine, Cysteine, SAM and Taurine Metabolism	Amino Acid	1.35085	1.2058	0.163877	0.8	0.978689
N-acetyl-glucosamine 1-phosphate	Aminosugar Metabolism	Carbohydrate	0.93005	1.8381	-0.982835	0.8	0.978689
N-acetylglucosamine 6-phosphate	Aminosugar Metabolism	Carbohydrate	1.5849	1.25767	0.333642	0.8	0.978689
N-acetylglucosamine/N-acetylgalactosamine	Aminosugar Metabolism	Carbohydrate	0.80135	0.669467	0.25942	0.8	0.978689
N-acetylglutamine	Glutamate Metabolism	Amino Acid	0.2667	1.1504	-2.10885	0.8	0.978689
N-acetylglycine	Glycine, Serine and Threonine Metabolism	Amino Acid	1.1314	1.62907	-0.525937	0.8	0.978689
N-acetylhistidine	Histidine Metabolism	Amino Acid	0.36015	0.555133	-0.624236	0.8	0.978689
N-acetylmethionine	Methionine, Cysteine, SAM and Taurine Metabolism	Amino Acid	6.9968	5.9945	0.223056	0.8	0.978689
N-acetyltaurine	Methionine, Cysteine, SAM and Taurine Metabolism	Amino Acid	1.93685	1.28027	0.597268	0.8	0.978689
N-behenoyl-sphingadienine (d18:2/22:0)*	Sphingolipid Metabolism	Lipid	1.2192	0.916667	0.411466	0.8	0.978689
N-delta-acetylornithine	Urea cycle; Arginine and Proline Metabolism	Amino Acid	2.62825	1.7457	0.590297	0.8	0.978689
nervonate (24:1n9)*	Long Chain Fatty Acid	Lipid	4.0471	2.35547	0.780876	0.8	0.978689
N-formylmethionine	Methionine, Cysteine, SAM and Taurine Metabolism	Amino Acid	4.06565	3.15213	0.367157	0.8	0.978689
N-methyl-GABA	Glutamate Metabolism	Amino Acid	0.95755	0.650767	0.557207	0.8	0.978689
N-methylproline	Urea cycle; Arginine and Proline Metabolism	Amino Acid	0.4321	0.925	-1.09809	0.8	0.978689
nonadecanoate (19:0)	Long Chain Fatty Acid	Lipid	2.70825	1.93767	0.483041	0.8	0.978689
N-palmitoyl-sphingadienine (d18:2/16:0)*	Sphingolipid Metabolism	Lipid	0.94255	1.39703	-0.567725	0.8	0.978689
N-palmitoyl-sphinganine (d18:0/16:0)	Sphingolipid Metabolism	Lipid	1.0222	1.1949	-0.225212	0.8	0.978689
octanoylcarnitine (C8)	Fatty Acid Metabolism(Acyl Carnitine)	Lipid	1.7527	9.5354	-2.44371	0.8	0.978689
oleate/vaccenate (18:1)	Long Chain Fatty Acid	Lipid	1.2535	1.66627	-0.410657	0.8	0.978689
oleoyl-linoleoyl-glycerol (18:1/18:2) [1]	Diacylglycerol	Lipid	1.4484	2.8346	-0.968685	0.8	0.978689
ornithine	Urea cycle; Arginine and Proline Metabolism	Amino Acid	0.92265	1.0967	-0.249314	0.8	0.978689
orotate	Pyrimidine Metabolism, Orotate containing	Nucleotide	0.36105	11.3955	-4.98012	0.8	0.978689
palmitoyl ethanolamide	Endocannabinoid	Lipid	1.0008	0.856833	0.224067	0.8	0.978689
palmitoyl-docosahexaenoyl-glycerol (16:0/22:6) [1]*	Diacylglycerol	Lipid	1.99415	1.3106	0.605546	0.8	0.978689
palmitoyl-linoleoyl-glycerol (16:0/18:2) [1]*	Diacylglycerol	Lipid	1.2562	1.4346	-0.191582	0.8	0.978689
palmitoyl-linoleoyl-glycerol (16:0/18:2) [2]*	Diacylglycerol	Lipid	1.20515	1.17793	0.0329548	0.8	0.978689
palmitoyl-oleoyl-glycerol (16:0/18:1) [1]*	Diacylglycerol	Lipid	1.0461	1.44907	-0.470103	0.8	0.978689
palmitoyl-oleoyl-glycerol (16:0/18:1) [2]*	Diacylglycerol	Lipid	1.27215	1.3493	-0.0849424	0.8	0.978689
palmitoyl-palmitoyl-glycerol (16:0/16:0) [1]*	Diacylglycerol	Lipid	1.37385	1.59383	-0.214276	0.8	0.978689
p-cresol sulfate	Benzoate Metabolism	Xenobiotics	0.6321	1.69543	-1.42343	0.8	0.978689
phenylacetylglutamine	Acetylated Peptides	Peptide	0.29615	0.476867	-0.687258	0.8	0.978689
phosphate	Oxidative Phosphorylation	Energy	0.89885	1.02543	-0.190081	0.8	0.978689
phosphoenolpyruvate (PEP)	Glycolysis, Gluconeogenesis, and Pyruvate Metabolism	Carbohydrate	0.98455	0.7598	0.373845	0.8	0.978689
phytosphingosine	Sphingolipid Metabolism	Lipid	0.6438	0.7902	-0.295605	0.8	0.978689
proline	Urea cycle; Arginine and Proline Metabolism	Amino Acid	0.9421	1.06223	-0.173149	0.8	0.978689
propionylcarnitine (C3)	Fatty Acid Metabolism (also BCAA Metabolism)	Lipid	1.07635	1.44223	-0.422157	0.8	0.978689
pyridoxine (Vitamin B6)	Vitamin B6 Metabolism	Cofactors and Vitamins	2.5005	0.8763	1.51272	0.8	0.978689
pyroglutamine*	Glutamate Metabolism	Amino Acid	1.70665	2.41977	-0.503701	0.8	0.978689
pyruvate	Glycolysis, Gluconeogenesis, and Pyruvate Metabolism	Carbohydrate	1.3452	0.9396	0.517702	0.8	0.978689
quinolinate	Nicotinate and Nicotinamide Metabolism	Cofactors and Vitamins	2.2423	1.59383	0.492479	0.8	0.978689
retinol (Vitamin A)	Vitamin A Metabolism	Cofactors and Vitamins	0.48555	0.528567	-0.122466	0.8	0.978689
ribose	Pentose Metabolism	Carbohydrate	0.85555	1.1951	-0.482207	0.8	0.978689
rocuronium	Drug	Xenobiotics	0.4394	0.841633	-0.937657	0.8	0.978689
sedoheptulose-7-phosphate	Pentose Phosphate Pathway	Carbohydrate	0.98785	1.5362	-0.637002	0.8	0.978689
spermidine	Polyamine Metabolism	Amino Acid	3.75385	2.0706	0.858322	0.8	0.978689
spermine	Polyamine Metabolism	Amino Acid	6.5571	9.22907	-0.493127	0.8	0.978689
sphingomyelin (d17:1/16:0, d18:1/15:0, d16:1/17:0)*	Sphingolipid Metabolism	Lipid	0.80435	0.9466	-0.234932	0.8	0.978689
sphingomyelin (d18:1/22:2, d18:2/22:1, d16:1/24:2)*	Sphingolipid Metabolism	Lipid	0.50955	0.7056	-0.469627	0.8	0.978689
sphingomyelin (d18:2/23:0, d18:1/23:1, d17:1/24:1)*	Sphingolipid Metabolism	Lipid	0.79705	0.8049	-0.0141393	0.8	0.978689
sphingosine	Sphingolipid Metabolism	Lipid	3.23605	2.29183	0.497732	0.8	0.978689
stachydrine	Food Component/Plant	Xenobiotics	1.8038	0.979567	0.880824	0.8	0.978689
stearidonate (18:4n3)	Polyunsaturated Fatty Acid (n3 and n6)	Lipid	1.88875	2.19397	-0.21611	0.8	0.978689
stearoyl ethanolamide	Endocannabinoid	Lipid	0.88865	0.955033	-0.103936	0.8	0.978689
stearoyl sphingomyelin (d18:1/18:0)	Sphingolipid Metabolism	Lipid	0.73395	0.885233	-0.270376	0.8	0.978689
stearoyl-docosahexaenoyl-glycerol (18:0/22:6) [2]*	Diacylglycerol	Lipid	1.01555	1.17187	-0.206547	0.8	0.978689
stearoyl-linoleoyl-glycerol (18:0/18:2) [2]*	Diacylglycerol	Lipid	1.4993	1.3938	0.105266	0.8	0.978689
taurine	Methionine, Cysteine, SAM and Taurine Metabolism	Amino Acid	1.9203	1.03093	0.897381	0.8	0.978689
trigonelline (N'-methylnicotinate)	Nicotinate and Nicotinamide Metabolism	Cofactors and Vitamins	0.3578	0.295733	0.274857	0.8	0.978689
tyrosine	Tyrosine Metabolism	Amino Acid	1.17575	1.0224	0.201622	0.8	0.978689
uridine	Pyrimidine Metabolism, Uracil containing	Nucleotide	1.06735	0.912733	0.225768	0.8	0.978689
uridine 2'-monophosphate (2'-UMP)*	Pyrimidine Metabolism, Uracil containing	Nucleotide	0.86365	0.529067	0.706997	0.8	0.978689
uridine 3'-monophosphate (3'-UMP)	Pyrimidine Metabolism, Uracil containing	Nucleotide	4.2443	0.712733	2.57409	0.8	0.978689
xanthine	Purine Metabolism, (Hypo)Xanthine/Inosine containing	Nucleotide	0.58935	0.573867	0.0384091	0.8	0.978689
2-hydroxyacetaminophen sulfate*	Drug	Xenobiotics	0.3017	0.345433	-0.195293	0.767097	0.978689
5-methyluridine (ribothymidine)	Pyrimidine Metabolism, Uracil containing	Nucleotide	0.51595	0.401567	0.361592	0.767097	0.978689
piperine	Food Component/Plant	Xenobiotics	0.42835	0.510867	-0.254157	0.767097	0.978689
1,2,3-benzenetriol sulfate (2)	Chemical	Xenobiotics	1.3571	0.286867	2.24207	0.746886	0.978689
methionine sulfone	Methionine, Cysteine, SAM and Taurine Metabolism	Amino Acid	1.4158	0.446367	1.66532	0.746886	0.978689
pseudoephedrine	Drug	Xenobiotics	0.28	0.0978667	1.51654	0.746886	0.978689
valylglycine	Dipeptide	Peptide	2.50365	0.920633	1.44333	0.746886	0.978689
1-palmitoyl-GPS (16:0)*	Lysophospholipid	Lipid	0.0166	0.0641333	-1.94989	0.683091	0.978689
3-hydroxyisobutyrate	Leucine, Isoleucine and Valine Metabolism	Amino Acid	0.2879	1.22153	-2.08505	0.683091	0.978689
4-hydroxyhippurate	Benzoate Metabolism	Xenobiotics	0.0656	0.106867	-0.704044	0.683091	0.978689
5-acetylamino-6-amino-3-methyluracil	Xanthine Metabolism	Xenobiotics	0.1994	0.232767	-0.223219	0.683091	0.978689
6-hydroxyindole sulfate	Chemical	Xenobiotics	0.1564	0.4254	-1.44358	0.683091	0.978689
glutarylcarnitine (C5-DC)	Lysine Metabolism	Amino Acid	0.1082	0.145533	-0.427649	0.683091	0.978689
N-acetylarginine	Urea cycle; Arginine and Proline Metabolism	Amino Acid	0.0984	0.838	-3.09022	0.683091	0.978689
N-acetylcarnosine	Dipeptide Derivative	Peptide	0.1441	0.233867	-0.698616	0.683091	0.978689
O-methylcatechol sulfate	Benzoate Metabolism	Xenobiotics	0.3005	0.329833	-0.134372	0.683091	0.978689
suberate (octanedioate)	Fatty Acid, Dicarboxylate	Lipid	0.5127	0.550267	-0.102016	0.683091	0.978689
1-dihomo-linolenylglycerol (20:3)	Monoacylglycerol	Lipid	1.501	4.99703	-1.73515	0.553617	0.978689
1-linoleoylglycerol (18:2)	Monoacylglycerol	Lipid	0.61355	3.05107	-2.31406	0.553617	0.978689
1-myristoylglycerol (14:0)	Monoacylglycerol	Lipid	0.7948	3.28827	-2.04866	0.553617	0.978689
1-oleoylglycerol (18:1)	Monoacylglycerol	Lipid	0.28945	2.55933	-3.14438	0.553617	0.978689
2-linoleoylglycerol (18:2)	Monoacylglycerol	Lipid	0.32415	3.7867	-3.54621	0.553617	0.978689
2-oleoylglycerol (18:1)	Monoacylglycerol	Lipid	0.42105	3.52133	-3.06406	0.553617	0.978689
2-stearoyl-GPE (18:0)*	Lysophospholipid	Lipid	0.30975	0.731733	-1.24021	0.553617	0.978689
lactosyl-N-behenoyl-sphingosine (d18:1/22:0)*	Sphingolipid Metabolism	Lipid	0.2901	1.90793	-2.71739	0.553617	0.978689
linoleoyl ethanolamide	Endocannabinoid	Lipid	0.3216	0.6155	-0.936491	0.553617	0.978689
N6-carbamoylthreonyladenosine	Purine Metabolism, Adenine containing	Nucleotide	0.2923	0.448133	-0.616478	0.553617	0.978689
N-acetylasparagine	Alanine and Aspartate Metabolism	Amino Acid	0.04195	0.490833	-3.54849	0.553617	0.978689
nicotinamide riboside	Nicotinate and Nicotinamide Metabolism	Cofactors and Vitamins	0.53095	5.9064	-3.47563	0.553617	0.978689
pterin	Pterin Metabolism	Cofactors and Vitamins	0.33785	0.5368	-0.668002	0.553617	0.978689
vecuronium	Drug	Xenobiotics	0.12625	0.8826	-2.80548	0.553617	0.978689
carboxyethyl-GABA	Glutamate Metabolism	Amino Acid	0.3088	0.2285	0.434479	0.414216	0.973571
1-(1-enyl-oleoyl)-2-linoleoyl-GPE (P-18:1/18:2)*	Lysoplasmalogen	Lipid	1.0221	1.7538	-0.778948	0.4	0.943874
1-(1-enyl-palmitoyl)-2-linoleoyl-GPE (P-16:0/18:2)*	Plasmalogen	Lipid	1.30795	0.897567	0.543216	0.4	0.943874
1-(1-enyl-palmitoyl)-2-oleoyl-GPE (P-16:0/18:1)*	Plasmalogen	Lipid	0.9918	0.748867	0.40534	0.4	0.943874
1-(1-enyl-palmitoyl)-GPC (P-16:0)*	Lysoplasmalogen	Lipid	1.0279	1.59723	-0.635875	0.4	0.943874
1-(1-enyl-stearoyl)-2-oleoyl-GPE (P-18:0/18:1)	Plasmalogen	Lipid	1.523	1.1996	0.344363	0.4	0.943874
1-(1-enyl-stearoyl)-GPE (P-18:0)*	Lysoplasmalogen	Lipid	0.73395	0.9097	-0.309709	0.4	0.943874
1,2-dipalmitoyl-GPC (16:0/16:0)	Phosphatidylcholine (PC)	Lipid	1.26565	1.77327	-0.486531	0.4	0.943874
1,2-dipalmitoyl-GPE (16:0/16:0)*	Phosphatidylethanolamine (PE)	Lipid	0.7223	1.27937	-0.82476	0.4	0.943874
1-linoleoyl-GPE (18:2)*	Lysophospholipid	Lipid	1.1105	0.516533	1.10428	0.4	0.943874
1-linoleoyl-GPG (18:2)*	Lysophospholipid	Lipid	0.78905	1.6878	-1.09696	0.4	0.943874
1-linoleoyl-GPI (18:2)*	Lysophospholipid	Lipid	0.5525	1.06897	-0.95217	0.4	0.943874
N1-methyladenosine	Purine Metabolism, Adenine containing	Nucleotide	0.46435	0.8528	-0.876995	0.4	0.943874
1-oleoyl-2-linoleoyl-GPC (18:1/18:2)*	Phosphatidylcholine (PC)	Lipid	1.2328	0.825567	0.578482	0.4	0.943874
1-oleoyl-GPG (18:1)*	Lysophospholipid	Lipid	0.7699	1.58437	-1.04116	0.4	0.943874
1-oleoyl-GPS (18:1)	Lysophospholipid	Lipid	1.6545	0.962167	0.782037	0.4	0.943874
1-palmitoyl-2-oleoyl-GPC (16:0/18:1)	Phosphatidylcholine (PC)	Lipid	1.25775	1.02533	0.294752	0.4	0.943874
1-palmitoyl-GPE (16:0)	Lysophospholipid	Lipid	0.5174	1.07853	-1.05972	0.4	0.943874
1-stearoyl-2-arachidonoyl-GPI (18:0/20:4)	Phosphatidylinositol (PI)	Lipid	1.6329	1.23107	0.407528	0.4	0.943874
1-stearoyl-2-linoleoyl-GPE (18:0/18:2)*	Phosphatidylethanolamine (PE)	Lipid	1.2311	0.7477	0.719417	0.4	0.943874
1-stearoyl-2-oleoyl-GPC (18:0/18:1)	Phosphatidylcholine (PC)	Lipid	2.10045	1.16377	0.851897	0.4	0.943874
1-stearoyl-2-oleoyl-GPE (18:0/18:1)	Phosphatidylethanolamine (PE)	Lipid	1.8194	0.9653	0.914413	0.4	0.943874
1-stearoyl-GPC (18:0)	Lysophospholipid	Lipid	0.7552	1.24207	-0.717812	0.4	0.943874
1-stearoyl-GPS (18:0)*	Lysophospholipid	Lipid	0.77535	0.483133	0.682426	0.4	0.943874
2-aminoadipate	Lysine Metabolism	Amino Acid	0.9403	2.8028	-1.57568	0.4	0.943874
2-hydroxyglutarate	Fatty Acid, Dicarboxylate	Lipid	0.376	6.79383	-4.17542	0.4	0.943874
3-carboxy-4-methyl-5-propyl-2-furanpropanoate (CMPF)	Fatty Acid, Dicarboxylate	Lipid	2.54865	0.704633	1.85479	0.4	0.943874
3-hydroxydecanoate	Fatty Acid, Monohydroxy	Lipid	0.64295	0.8928	-0.47363	0.4	0.943874
3-hydroxyhexanoate	Fatty Acid, Monohydroxy	Lipid	0.4573	0.9536	-1.06024	0.4	0.943874
3-hydroxylaurate	Fatty Acid, Monohydroxy	Lipid	0.5497	0.9539	-0.795194	0.4	0.943874
4-acetamidophenol	Drug	Xenobiotics	0.51985	0.250667	1.05233	0.4	0.943874
4-acetamidophenylglucuronide	Drug	Xenobiotics	0.70155	0.272133	1.36623	0.4	0.943874
4-acetaminophen sulfate	Drug	Xenobiotics	0.6387	0.2848	1.16519	0.4	0.943874
5-dodecenoate (12:1n7)	Medium Chain Fatty Acid	Lipid	0.6126	3.30983	-2.43374	0.4	0.943874
5-methylthioadenosine (MTA)	Polyamine Metabolism	Amino Acid	1.2598	0.570567	1.14273	0.4	0.943874
5-oxoproline	Glutathione Metabolism	Amino Acid	1.06165	0.786	0.433707	0.4	0.943874
acetylphosphate	Oxidative Phosphorylation	Energy	0.5332	1.5954	-1.58117	0.4	0.943874
adenine	Purine Metabolism, Adenine containing	Nucleotide	0.40245	0.796533	-0.984925	0.4	0.943874
adenosine 3',5'-diphosphate	Purine Metabolism, Adenine containing	Nucleotide	0.7185	1.55607	-1.11484	0.4	0.943874
arabitol/xylitol	Pentose Metabolism	Carbohydrate	1.4942	0.862733	0.792387	0.4	0.943874
arabonate/xylonate	Pentose Metabolism	Carbohydrate	0.6288	0.734167	-0.223506	0.4	0.943874
aspartate	Alanine and Aspartate Metabolism	Amino Acid	0.7303	0.907867	-0.313991	0.4	0.943874
behenoylcarnitine (C22)*	Fatty Acid Metabolism(Acyl Carnitine)	Lipid	0.7184	7.0036	-3.28524	0.4	0.943874
beta-alanine	Pyrimidine Metabolism, Uracil containing	Nucleotide	3.48885	1.94803	0.840733	0.4	0.943874
beta-citrylglutamate	Glutamate Metabolism	Amino Acid	0.3635	1.39783	-1.94317	0.4	0.943874
biliverdin	Hemoglobin and Porphyrin Metabolism	Cofactors and Vitamins	0.4631	2.88763	-2.64049	0.4	0.943874
butyrylcarnitine (C4)	Fatty Acid Metabolism (also BCAA Metabolism)	Lipid	2.25945	3.31367	-0.552457	0.4	0.943874
caprate (10:0)	Medium Chain Fatty Acid	Lipid	0.7183	2.1108	-1.55513	0.4	0.943874
carnosine	Histidine Metabolism	Amino Acid	0.41975	1.0257	-1.28901	0.4	0.943874
cytidine	Pyrimidine Metabolism, Cytidine containing	Nucleotide	2.9715	0.706667	2.07209	0.4	0.943874
deoxycholate	Secondary Bile Acid Metabolism	Lipid	0.38	1.03207	-1.44146	0.4	0.943874
dihydroxyacetone phosphate (DHAP)	Glycolysis, Gluconeogenesis, and Pyruvate Metabolism	Carbohydrate	1.2344	1.7663	-0.51692	0.4	0.943874
docosahexaenoylcarnitine (C22:6)*	Fatty Acid Metabolism(Acyl Carnitine)	Lipid	6.473	2.38513	1.44036	0.4	0.943874
eicosapentaenoate (EPA; 20:5n3)	Polyunsaturated Fatty Acid (n3 and n6)	Lipid	5.09805	1.4016	1.86287	0.4	0.943874
erythritol	Food Component/Plant	Xenobiotics	4.47225	1.30667	1.77511	0.4	0.943874
gamma-aminobutyrate (GABA)	Glutamate Metabolism	Amino Acid	1.3375	0.5835	1.19673	0.4	0.943874
gamma-glutamyl-epsilon-lysine	Gamma-glutamyl Amino Acid	Peptide	2.2338	1.0079	1.14815	0.4	0.943874
gamma-glutamylleucine	Gamma-glutamyl Amino Acid	Peptide	2.10175	1.04383	1.0097	0.4	0.943874
glycerophosphoserine*	Phospholipid Metabolism	Lipid	0.86645	0.368733	1.23254	0.4	0.943874
hexadecasphingosine (d16:1)*	Sphingolipid Metabolism	Lipid	2.65865	0.956067	1.47551	0.4	0.943874
hippurate	Benzoate Metabolism	Xenobiotics	0.3081	0.191133	0.688819	0.4	0.943874
isoleucine	Leucine, Isoleucine and Valine Metabolism	Amino Acid	1.0993	0.9761	0.171484	0.4	0.943874
lactosyl-N-nervonoyl-sphingosine (d18:1/24:1)*	Ceramides	Lipid	0.45655	1.03327	-1.17837	0.4	0.943874
lactosyl-N-palmitoyl-sphingosine (d18:1/16:0)	Ceramides	Lipid	0.5615	1.28807	-1.19785	0.4	0.943874
linoleoyl-arachidonoyl-glycerol (18:2/20:4) [1]*	Diacylglycerol	Lipid	1.19795	2.0264	-0.758351	0.4	0.943874
malonate	Fatty Acid Synthesis	Lipid	1.31395	0.9324	0.494889	0.4	0.943874
mannitol/sorbitol	Fructose, Mannose and Galactose Metabolism	Carbohydrate	1.4541	0.4623	1.65323	0.4	0.943874
methionine	Methionine, Cysteine, SAM and Taurine Metabolism	Amino Acid	1.54445	1.27823	0.272942	0.4	0.943874
methionine sulfoxide	Methionine, Cysteine, SAM and Taurine Metabolism	Amino Acid	1.12225	0.651333	0.784926	0.4	0.943874
N1-Methyl-2-pyridone-5-carboxamide	Nicotinate and Nicotinamide Metabolism	Cofactors and Vitamins	0.60825	0.991467	-0.7049	0.4	0.943874
N-acetylaspartate (NAA)	Alanine and Aspartate Metabolism	Amino Acid	2.8724	1.10593	1.37699	0.4	0.943874
N-acetylthreonine	Glycine, Serine and Threonine Metabolism	Amino Acid	0.8234	1.07237	-0.381133	0.4	0.943874
nicotinamide adenine dinucleotide (NAD+)	Nicotinate and Nicotinamide Metabolism	Cofactors and Vitamins	1.3351	0.561833	1.24873	0.4	0.943874
nervonoylcarnitine (C24:1)*	Fatty Acid Metabolism(Acyl Carnitine)	Lipid	0.6041	5.5564	-3.20129	0.4	0.943874
N-ethylglycinexylidide	Drug	Xenobiotics	0.6552	2.99947	-2.1947	0.4	0.943874
N-stearoyl-sphingadienine (d18:2/18:0)*	Ceramides	Lipid	2.02525	1.0041	1.0122	0.4	0.943874
oleoyl ethanolamide	Endocannabinoid	Lipid	0.57855	0.8939	-0.627672	0.4	0.943874
oleoyl-arachidonoyl-glycerol (18:1/20:4) [2]*	Diacylglycerol	Lipid	0.9855	2.139	-1.11801	0.4	0.943874
oleoylcholine	Fatty Acid Metabolism (Acyl Choline)	Lipid	0.23035	1.78633	-2.9551	0.4	0.943874
oleoyl-linoleoyl-glycerol (18:1/18:2) [2]	Diacylglycerol	Lipid	1.21265	2.32443	-0.938716	0.4	0.943874
oleoyl-oleoyl-glycerol (18:1/18:1) [1]*	Diacylglycerol	Lipid	1.28885	2.60927	-1.01756	0.4	0.943874
oleoyl-oleoyl-glycerol (18:1/18:1) [2]*	Diacylglycerol	Lipid	1.61375	2.88693	-0.839121	0.4	0.943874
oxalate (ethanedioate)	Ascorbate and Aldarate Metabolism	Cofactors and Vitamins	0.63515	0.977867	-0.62254	0.4	0.943874
palmitoyl dihydrosphingomyelin (d18:0/16:0)*	Sphingolipid Metabolism	Lipid	0.44155	1.21413	-1.45928	0.4	0.943874
palmitoyl-arachidonoyl-glycerol (16:0/20:4) [1]*	Diacylglycerol	Lipid	0.96	1.54047	-0.682261	0.4	0.943874
pentadecanoylcarnitine (C15)*	Fatty Acid Metabolism(Acyl Carnitine)	Lipid	1.1886	3.178	-1.41886	0.4	0.943874
phenylalanylglycine	Dipeptide	Peptide	6.1709	1.00493	2.61838	0.4	0.943874
pipecolate	Lysine Metabolism	Amino Acid	1.1091	3.6038	-1.70013	0.4	0.943874
pro-hydroxy-pro	Urea cycle; Arginine and Proline Metabolism	Amino Acid	0.29505	0.5528	-0.905798	0.4	0.943874
pseudouridine	Pyrimidine Metabolism, Uracil containing	Nucleotide	0.469	0.827367	-0.818939	0.4	0.943874
pyridoxate	Vitamin B6 Metabolism	Cofactors and Vitamins	0.4288	0.263267	0.70378	0.4	0.943874
quinate	Food Component/Plant	Xenobiotics	0.5253	0.237767	1.1436	0.4	0.943874
ribitol	Pentose Metabolism	Carbohydrate	2.36615	1.29013	0.875021	0.4	0.943874
ribonate	Pentose Metabolism	Carbohydrate	0.3886	1.3488	-1.79532	0.4	0.943874
sphingadienine*	Sphingolipid Metabolism	Lipid	5.3474	2.4383	1.13296	0.4	0.943874
sphinganine	Sphingolipid Metabolism	Lipid	2.9187	1.48463	0.975219	0.4	0.943874
sphingomyelin (d18:1/20:1, d18:2/20:0)*	Sphingolipid Metabolism	Lipid	0.31695	0.737	-1.21741	0.4	0.943874
sphingomyelin (d18:1/22:1, d18:2/22:0, d16:1/24:1)*	Sphingolipid Metabolism	Lipid	0.4186	0.725567	-0.793536	0.4	0.943874
sphingomyelin (d18:1/24:1, d18:2/24:0)*	Sphingolipid Metabolism	Lipid	0.47645	0.900733	-0.918775	0.4	0.943874
sphingomyelin (d18:1/25:0, d19:0/24:1, d20:1/23:0, d19:1/24:0)*	Sphingolipid Metabolism	Lipid	0.8009	0.3732	1.10167	0.4	0.943874
sphingomyelin (d18:2/16:0, d18:1/16:1)*	Sphingolipid Metabolism	Lipid	0.62915	1.08673	-0.788522	0.4	0.943874
sphingomyelin (d18:2/24:1, d18:1/24:2)*	Sphingolipid Metabolism	Lipid	0.5382	0.9179	-0.770195	0.4	0.943874
sulfate*	Chemical	Xenobiotics	0.9683	0.758467	0.352368	0.4	0.943874
thioproline	Chemical	Xenobiotics	1.8124	1.14423	0.66352	0.4	0.943874
tricosanoyl sphingomyelin (d18:1/23:0)*	Sphingolipid Metabolism	Lipid	0.70975	1.16837	-0.71911	0.4	0.943874
tryptophan	Tryptophan Metabolism	Amino Acid	0.78555	0.9433	-0.264014	0.4	0.943874
valine	Leucine, Isoleucine and Valine Metabolism	Amino Acid	1.17245	0.919633	0.350396	0.4	0.943874
ximenoylcarnitine (C26:1)*	Fatty Acid Metabolism(Acyl Carnitine)	Lipid	1.1632	2.5084	-1.10867	0.4	0.943874
gamma-glutamylisoleucine*	Gamma-glutamyl Amino Acid	Peptide	0.49455	0.333733	0.567421	0.374259	0.943874
N-stearoyltaurine	Endocannabinoid	Lipid	1.19175	0.547667	1.12171	0.374259	0.943874
1-stearoyl-GPG (18:0)	Lysophospholipid	Lipid	0.2293	0.4264	-0.894971	0.332922	0.943874
3-methylglutaconate	Leucine, Isoleucine and Valine Metabolism	Amino Acid	0.2048	0.605233	-1.56328	0.332922	0.943874
adipate	Fatty Acid, Dicarboxylate	Lipid	0.2858	0.477467	-0.740394	0.332922	0.943874
androstenediol (3beta,17beta) disulfate (2)	Androgenic Steroids	Lipid	0.2031	1.22647	-2.59425	0.332922	0.943874
cortisone	Corticosteroids	Lipid	0.152	1.18617	-2.96416	0.332922	0.943874
dodecanedioate	Fatty Acid, Dicarboxylate	Lipid	0.2773	0.820867	-1.5657	0.332922	0.943874
glycochenodeoxycholate	Primary Bile Acid Metabolism	Lipid	0.3535	0.9953	-1.49342	0.332922	0.943874
hexanoylglutamine	Fatty Acid Metabolism (Acyl Glutamine)	Lipid	0.1068	0.2532	-1.24537	0.332922	0.943874
N1-methylinosine	Purine Metabolism, (Hypo)Xanthine/Inosine containing	Nucleotide	0.2051	0.271567	-0.404979	0.332922	0.943874
N2,N2-dimethylguanosine	Purine Metabolism, Guanine containing	Nucleotide	0.1217	0.207367	-0.768855	0.332922	0.943874
N-methylglutamate	Glutamate Metabolism	Amino Acid	0.2338	0.440967	-0.915395	0.332922	0.943874
p-cresol-glucuronide*	Tyrosine Metabolism	Amino Acid	0.0866	0.511833	-2.56324	0.332922	0.943874
ribulose/xylulose 5-phosphate	Pentose Phosphate Pathway	Carbohydrate	0.2	2.22813	-3.47776	0.332922	0.943874
sebacate (decanedioate)	Fatty Acid, Dicarboxylate	Lipid	0.3274	0.807433	-1.30229	0.332922	0.943874
sphingomyelin (d18:0/20:0, d16:0/22:0)*	Sphingolipid Metabolism	Lipid	0.1849	0.6602	-1.83616	0.332922	0.943874
sphingomyelin (d18:2/18:1)*	Sphingolipid Metabolism	Lipid	0.3756	0.8002	-1.09116	0.332922	0.943874
1-(1-enyl-oleoyl)-GPE (P-18:1)*	Lysoplasmalogen	Lipid	0.3978	0.832933	-1.06616	0.2	0.932813
1-(1-enyl-stearoyl)-2-arachidonoyl-GPE (P-18:0/20:4)*	Plasmalogen	Lipid	1.4277	1.9201	-0.427489	0.2	0.932813
1,2-dilinoleoyl-GPC (18:2/18:2)	Phosphatidylcholine (PC)	Lipid	1.51105	0.962467	0.650743	0.2	0.932813
1,2-dilinoleoyl-GPE (18:2/18:2)*	Phosphatidylethanolamine (PE)	Lipid	1.36085	0.441867	1.62283	0.2	0.932813
1,5-anhydroglucitol (1,5-AG)	Glycolysis, Gluconeogenesis, and Pyruvate Metabolism	Carbohydrate	0.436	2.16623	-2.31279	0.2	0.932813
1-linoleoyl-2-arachidonoyl-GPE (18:2/20:4)*	Phosphatidylethanolamine (PE)	Lipid	1.523	0.768433	0.986924	0.2	0.932813
1-oleoyl-2-linoleoyl-GPE (18:1/18:2)*	Phosphatidylethanolamine (PE)	Lipid	1.26365	0.6065	1.05902	0.2	0.932813
1-oleoyl-GPC (18:1)	Lysophospholipid	Lipid	0.7755	1.0283	-0.407063	0.2	0.932813
1-oleoyl-GPI (18:1)*	Lysophospholipid	Lipid	0.1003	0.414467	-2.04693	0.2	0.932813
1-palmitoyl-2-arachidonoyl-GPC (16:0/20:4n6)	Phosphatidylcholine (PC)	Lipid	1.0981	1.5461	-0.493624	0.2	0.932813
1-palmitoyl-2-arachidonoyl-GPI (16:0/20:4)*	Phosphatidylinositol (PI)	Lipid	1.7192	1.11623	0.623099	0.2	0.932813
1-palmitoyl-2-oleoyl-GPI (16:0/18:1)*	Phosphatidylinositol (PI)	Lipid	0.3026	0.7414	-1.29284	0.2	0.932813
1-palmitoyl-2-oleoyl-GPS (16:0/18:1)	Phosphatidylserine (PS)	Lipid	0.48035	1.0372	-1.11054	0.2	0.932813
1-palmitoyl-GPC (16:0)	Lysophospholipid	Lipid	0.6083	1.18937	-0.967339	0.2	0.932813
1-stearoyl-2-linoleoyl-GPC (18:0/18:2)*	Phosphatidylcholine (PC)	Lipid	1.3996	0.9381	0.577201	0.2	0.932813
1-stearoyl-2-linoleoyl-GPI (18:0/18:2)	Phosphatidylinositol (PI)	Lipid	0.5768	0.978567	-0.762599	0.2	0.932813
1-stearoyl-2-oleoyl-GPI (18:0/18:1)*	Phosphatidylinositol (PI)	Lipid	0.08495	0.6976	-3.03771	0.2	0.932813
2-hydroxybutyrate/2-hydroxyisobutyrate	Glutathione Metabolism	Amino Acid	0.75675	2.1578	-1.51167	0.2	0.932813
3-(4-hydroxyphenyl)lactate	Tyrosine Metabolism	Amino Acid	1.1364	1.96147	-0.787462	0.2	0.932813
3-aminoisobutyrate	Pyrimidine Metabolism, Thymine containing	Nucleotide	0.32715	2.1678	-2.72821	0.2	0.932813
3-hydroxy-3-methylglutarate	Mevalonate Metabolism	Lipid	0.52735	8.2068	-3.95999	0.2	0.932813
3-hydroxybutyrate (BHBA)	Ketone Bodies	Lipid	1.24185	4.84353	-1.96357	0.2	0.932813
3-hydroxybutyrylcarnitine (1)	Fatty Acid Metabolism(Acyl Carnitine)	Lipid	3.6029	2.29133	0.652971	0.2	0.932813
3-hydroxybutyrylcarnitine (2)	Fatty Acid Metabolism(Acyl Carnitine)	Lipid	8.75785	3.26603	1.42304	0.2	0.932813
3-hydroxymyristate	Fatty Acid, Monohydroxy	Lipid	0.5983	0.7153	-0.257679	0.2	0.932813
3-methylhistidine	Histidine Metabolism	Amino Acid	0.8501	0.323	1.3961	0.2	0.932813
4-cholesten-3-one	Sterol	Lipid	0.5238	1.8842	-1.84686	0.2	0.932813
5-aminovalerate	Lysine Metabolism	Amino Acid	2.2664	0.782	1.53516	0.2	0.932813
6-phosphogluconate	Pentose Phosphate Pathway	Carbohydrate	2.4448	1.34673	0.860252	0.2	0.932813
7-methylguanine	Purine Metabolism, Guanine containing	Nucleotide	0.45105	0.840667	-0.898247	0.2	0.932813
acetylcarnitine (C2)	Fatty Acid Metabolism(Acyl Carnitine)	Lipid	5.32755	3.0355	0.811538	0.2	0.932813
acisoga	Polyamine Metabolism	Amino Acid	0.6183	1.20793	-0.966162	0.2	0.932813
alpha-hydroxyisovalerate	Leucine, Isoleucine and Valine Metabolism	Amino Acid	0.5211	2.59603	-2.31668	0.2	0.932813
androstenediol (3beta,17beta) disulfate (1)	Androgenic Steroids	Lipid	0.28845	2.68403	-3.21801	0.2	0.932813
androsterone sulfate	Androgenic Steroids	Lipid	0.24895	2.93967	-3.56172	0.2	0.932813
arachidoylcarnitine (C20)*	Fatty Acid Metabolism(Acyl Carnitine)	Lipid	0.3935	4.57127	-3.53816	0.2	0.932813
argininosuccinate	Urea cycle; Arginine and Proline Metabolism	Amino Acid	3.67625	0.8191	2.16612	0.2	0.932813
ascorbate (Vitamin C)	Ascorbate and Aldarate Metabolism	Cofactors and Vitamins	2.9318	0.846133	1.79283	0.2	0.932813
behenoyl dihydrosphingomyelin (d18:0/22:0)*	Sphingolipid Metabolism	Lipid	0.1486	0.6683	-2.16906	0.2	0.932813
behenoyl sphingomyelin (d18:1/22:0)*	Sphingolipid Metabolism	Lipid	0.34255	1.08417	-1.6622	0.2	0.932813
beta-guanidinopropanoate	Food Component/Plant	Xenobiotics	0.3457	2.0265	-2.5514	0.2	0.932813
beta-hydroxyisovalerate	Leucine, Isoleucine and Valine Metabolism	Amino Acid	0.4602	1.64373	-1.83664	0.2	0.932813
bilirubin (Z,Z)	Hemoglobin and Porphyrin Metabolism	Cofactors and Vitamins	0.39295	1.78227	-2.1813	0.2	0.932813
bilirubin (E,E)*	Hemoglobin and Porphyrin Metabolism	Cofactors and Vitamins	0.3678	2.4875	-2.7577	0.2	0.932813
ceramide (d18:1/17:0, d17:1/18:0)*	Ceramides	Lipid	2.9746	1.4411	1.04553	0.2	0.932813
ceramide (d18:1/20:0, d16:1/22:0, d20:1/18:0)*	Ceramides	Lipid	0.67595	1.44743	-1.09851	0.2	0.932813
citrulline	Urea cycle; Arginine and Proline Metabolism	Amino Acid	2.82785	1.2844	1.13861	0.2	0.932813
creatine	Creatine Metabolism	Amino Acid	0.6264	1.714	-1.45221	0.2	0.932813
creatinine	Creatine Metabolism	Amino Acid	0.77655	1.02603	-0.401927	0.2	0.932813
decanoylcarnitine (C10)	Fatty Acid Metabolism(Acyl Carnitine)	Lipid	0.94485	7.54387	-2.99715	0.2	0.932813
dehydroisoandrosterone sulfate (DHEA-S)	Androgenic Steroids	Lipid	0.1968	1.69303	-3.10481	0.2	0.932813
dihomo-linoleoylcarnitine (C20:2)*	Fatty Acid Metabolism(Acyl Carnitine)	Lipid	0.6315	2.435	-1.94707	0.2	0.932813
dimethylarginine (SDMA + ADMA)	Urea cycle; Arginine and Proline Metabolism	Amino Acid	3.1235	1.29073	1.27497	0.2	0.932813
dimethylglycine	Glycine, Serine and Threonine Metabolism	Amino Acid	0.85385	1.21273	-0.506208	0.2	0.932813
docosadienoylcarnitine (C22:2)*	Fatty Acid Metabolism(Acyl Carnitine)	Lipid	0.21945	3.1613	-3.84855	0.2	0.932813
docosapentaenoate (n6 DPA; 22:5n6)	Polyunsaturated Fatty Acid (n3 and n6)	Lipid	0.30065	2.19853	-2.87038	0.2	0.932813
docosatrienoylcarnitine (C22:3)*	Fatty Acid Metabolism(Acyl Carnitine)	Lipid	0.3021	2.06477	-2.77288	0.2	0.932813
eicosenoylcarnitine (C20:1)*	Fatty Acid Metabolism(Acyl Carnitine)	Lipid	0.35525	2.889	-3.02366	0.2	0.932813
erucoylcarnitine (C22:1)*	Fatty Acid Metabolism(Acyl Carnitine)	Lipid	0.34355	4.98087	-3.8578	0.2	0.932813
ethylmalonate	Leucine, Isoleucine and Valine Metabolism	Amino Acid	0.4384	2.1128	-2.26884	0.2	0.932813
fumarate	TCA Cycle	Energy	2.57835	1.50603	0.775694	0.2	0.932813
gamma-carboxyglutamate	Glutamate Metabolism	Amino Acid	0.1715	0.4717	-1.45966	0.2	0.932813
gamma-tocopherol/beta-tocopherol	Tocopherol Metabolism	Cofactors and Vitamins	1.5501	3.76517	-1.28035	0.2	0.932813
gluconate	Food Component/Plant	Xenobiotics	0.2901	1.2414	-2.09735	0.2	0.932813
glutamate, gamma-methyl ester	Glutamate Metabolism	Amino Acid	1.6339	0.8558	0.932974	0.2	0.932813
glutarate (pentanedioate)	Fatty Acid, Dicarboxylate	Lipid	0.35245	1.1719	-1.73336	0.2	0.932813
glycerate	Glycolysis, Gluconeogenesis, and Pyruvate Metabolism	Carbohydrate	0.8909	0.675667	0.398952	0.2	0.932813
glycerol	Glycerolipid Metabolism	Lipid	1.06445	1.5956	-0.583991	0.2	0.932813
glycerol 3-phosphate	Glycerolipid Metabolism	Lipid	0.237	0.814067	-1.78026	0.2	0.932813
glycosyl-N-stearoyl-sphingosine (d18:1/18:0)	Ceramides	Lipid	1.90905	1.2872	0.568619	0.2	0.932813
guanidinoacetate	Creatine Metabolism	Amino Acid	0.0642	0.3226	-2.3291	0.2	0.932813
guanidinosuccinate	Guanidino and Acetamido Metabolism	Amino Acid	0.22135	0.600167	-1.43903	0.2	0.932813
heptadecasphingosine (d17:1)	Sphingolipid Metabolism	Lipid	4.0442	1.3107	1.62552	0.2	0.932813
indolelactate	Tryptophan Metabolism	Amino Acid	0.3772	1.75967	-2.2219	0.2	0.932813
linoleoyl-arachidonoyl-glycerol (18:2/20:4) [2]*	Diacylglycerol	Lipid	1.1623	2.24603	-0.950397	0.2	0.932813
malate	TCA Cycle	Energy	2.30885	1.4411	0.680004	0.2	0.932813
maleate	Fatty Acid, Dicarboxylate	Lipid	7.4301	0.8664	3.10028	0.2	0.932813
margaroylcarnitine*	Fatty Acid Metabolism(Acyl Carnitine)	Lipid	0.96215	2.32967	-1.27579	0.2	0.932813
methylphosphate	Purine and Pyrimidine Metabolism	Nucleotide	1.0292	0.539067	0.932988	0.2	0.932813
methylsuccinate	Leucine, Isoleucine and Valine Metabolism	Amino Acid	0.401	1.30407	-1.70134	0.2	0.932813
myo-inositol	Inositol Metabolism	Lipid	0.9108	1.5844	-0.79873	0.2	0.932813
myristoyl dihydrosphingomyelin (d18:0/14:0)*	Sphingolipid Metabolism	Lipid	0.30075	0.989333	-1.71789	0.2	0.932813
N2-methylguanosine	Purine Metabolism, Guanine containing	Nucleotide	0.2152	0.726767	-1.75581	0.2	0.932813
N6,N6,N6-trimethyllysine	Lysine Metabolism	Amino Acid	2.33195	1.36013	0.777789	0.2	0.932813
N6-succinyladenosine	Purine Metabolism, Adenine containing	Nucleotide	15.5077	0.742467	4.38452	0.2	0.932813
N-acetylneuraminate	Aminosugar Metabolism	Carbohydrate	0.5227	2.80763	-2.4253	0.2	0.932813
nicotinamide	Nicotinate and Nicotinamide Metabolism	Cofactors and Vitamins	0.8995	1.4466	-0.685471	0.2	0.932813
N-monomethylarginine	Urea cycle; Arginine and Proline Metabolism	Amino Acid	1.1331	0.480333	1.23817	0.2	0.932813
N-stearoyl-sphingosine (d18:1/18:0)*	Ceramides	Lipid	1.46925	1.02447	0.520207	0.2	0.932813
N-trimethyl 5-aminovalerate	Lysine Metabolism	Amino Acid	3.3952	1.5769	1.10641	0.2	0.932813
oleoylcarnitine (C18:1)	Fatty Acid Metabolism(Acyl Carnitine)	Lipid	1.04275	3.50817	-1.75032	0.2	0.932813
O-sulfo-L-tyrosine	Chemical	Xenobiotics	0.48815	0.8347	-0.773933	0.2	0.932813
palmitoleoylcarnitine (C16:1)*	Fatty Acid Metabolism(Acyl Carnitine)	Lipid	1.4855	4.53527	-1.61024	0.2	0.932813
palmitoyl sphingomyelin (d18:1/16:0)	Sphingolipid Metabolism	Lipid	0.5626	0.983	-0.805082	0.2	0.932813
palmitoyl-arachidonoyl-glycerol (16:0/20:4) [2]*	Diacylglycerol	Lipid	0.911	1.6144	-0.825475	0.2	0.932813
palmitoylcarnitine (C16)	Fatty Acid Metabolism(Acyl Carnitine)	Lipid	0.8067	2.79263	-1.79152	0.2	0.932813
palmitoylcholine	Fatty Acid Metabolism (Acyl Choline)	Lipid	0.11135	1.11793	-3.32766	0.2	0.932813
phenol red	Chemical	Xenobiotics	1.8269	0.645333	1.50128	0.2	0.932813
choline phosphate	Phospholipid Metabolism	Lipid	0.51575	2.15243	-2.06122	0.2	0.932813
pregnen-diol disulfate C21H34O8S2*	Progestin Steroids	Lipid	0.15865	1.0879	-2.77763	0.2	0.932813
prolylglycine	Dipeptide	Peptide	12.9661	2.30927	2.48924	0.2	0.932813
pyridoxal	Vitamin B6 Metabolism	Cofactors and Vitamins	0.91835	0.390467	1.23384	0.2	0.932813
riboflavin (Vitamin B2)	Riboflavin Metabolism	Cofactors and Vitamins	0.79615	0.989833	-0.314145	0.2	0.932813
serine	Glycine, Serine and Threonine Metabolism	Amino Acid	1.2345	0.9029	0.451289	0.2	0.932813
sphingomyelin (d18:0/18:0, d19:0/17:0)*	Sphingolipid Metabolism	Lipid	0.25	0.621933	-1.31483	0.2	0.932813
sphingomyelin (d18:1/20:0, d16:1/22:0)*	Sphingolipid Metabolism	Lipid	0.26615	1.0712	-2.00892	0.2	0.932813
sphingomyelin (d18:1/21:0, d17:1/22:0, d16:1/23:0)*	Sphingolipid Metabolism	Lipid	0.58465	1.07427	-0.877707	0.2	0.932813
stearoyl-arachidonoyl-glycerol (18:0/20:4) [1]*	Diacylglycerol	Lipid	0.703	1.63803	-1.22037	0.2	0.932813
stearoyl-arachidonoyl-glycerol (18:0/20:4) [2]*	Diacylglycerol	Lipid	0.85225	1.79887	-1.07774	0.2	0.932813
stearoylcarnitine (C18)	Fatty Acid Metabolism(Acyl Carnitine)	Lipid	0.4713	2.4115	-2.35521	0.2	0.932813
succinate	TCA Cycle	Energy	3.30235	10.8857	-1.72086	0.2	0.932813
succinylcarnitine (C4-DC)	TCA Cycle	Energy	0.31825	6.00543	-4.23804	0.2	0.932813
tartronate (hydroxymalonate)	Bacterial/Fungal	Xenobiotics	0.36555	1.55667	-2.09032	0.2	0.932813
tetracosadienoylcarnitine (C24:2)*	Fatty Acid Metabolism(Acyl Carnitine)	Lipid	0.41205	3.94957	-3.2608	0.2	0.932813
tetradecanedioate	Fatty Acid, Dicarboxylate	Lipid	0.46445	1.25183	-1.43045	0.2	0.932813
threonine	Glycine, Serine and Threonine Metabolism	Amino Acid	1.26775	0.906967	0.483149	0.2	0.932813
tryptophan betaine	Tryptophan Metabolism	Amino Acid	0.2814	5.59767	-4.31413	0.2	0.932813
urate	Purine Metabolism, (Hypo)Xanthine/Inosine containing	Nucleotide	0.4974	1.1798	-1.24606	0.2	0.932813
urea	Urea cycle; Arginine and Proline Metabolism	Amino Acid	0.7674	1.22383	-0.673356	0.2	0.932813
xanthosine	Purine Metabolism, (Hypo)Xanthine/Inosine containing	Nucleotide	0.3671	0.814867	-1.15039	0.2	0.932813
3-methyl-2-oxobutyrate	Leucine, Isoleucine and Valine Metabolism	Amino Acid	2.61225	0.5163	2.33901	0.138641	0.932813
allantoin	Purine Metabolism, (Hypo)Xanthine/Inosine containing	Nucleotide	0.3474	0.741833	-1.0945	0.138641	0.932813
androstenediol (3beta,17beta) monosulfate (1)	Androgenic Steroids	Lipid	0.1653	0.7467	-2.17544	0.138641	0.932813
ectoine	Chemical	Xenobiotics	1.06215	0.2969	1.83894	0.138641	0.932813
epiandrosterone sulfate	Androgenic Steroids	Lipid	0.1341	1.43427	-3.41893	0.138641	0.932813
N-acetylvaline	Leucine, Isoleucine and Valine Metabolism	Amino Acid	0.3451	1.00853	-1.54717	0.138641	0.932813
pregn steroid monosulfate C21H34O5S*	Progestin Steroids	Lipid	0.2613	0.883033	-1.75676	0.138641	0.932813
saccharopine	Lysine Metabolism	Amino Acid	0.25	7.53103	-4.91285	0.138641	0.932813
