# Supplementary material for: Genomic and Metabolic Hallmarks of SDH- and FH-deficient Renal Cell Carcinomas
Source: Eur Urol Focus. Author manuscript; Available in PMC 2022 Dec 6. (PMC9464266; doi:10.1016/j.euf.2021.12.002)
Supplement: 7 [file NIHMS1788509-supplement-7.xlsx]

## Sheet: FH vs Normal
Metabolite	Sub Pathway	Super Pathway	FH Mean	Normal Mean	Log2 Fold Change	P-Value	BH Corrected P-Value
(12 or 13)-methylmyristate (a15:0 or i15:0)	Fatty Acid, Branched	Lipid	0.82505	0.717967	0.200565	0.787406	0.856386
(14 or 15)-methylpalmitate (a17:0 or i17:0)	Fatty Acid, Branched	Lipid	1.36995	0.642833	1.09161	0.0238095	0.0507012
(16 or 17)-methylstearate (a19:0 or i19:0)	Fatty Acid, Branched	Lipid	1.50633	0.636633	1.24251	0.0238095	0.0507012
(R)-3-hydroxybutyrylcarnitine	Fatty Acid Metabolism (Acyl Carnitine, Hydroxy)	Lipid	1.27548	1.3965	-0.130772	0.714286	0.778146
(S)-3-hydroxybutyrylcarnitine	Fatty Acid Metabolism (Acyl Carnitine, Hydroxy)	Lipid	1.58005	1.4548	0.119149	0.547619	0.624495
1,2-dilinoleoyl-GPC (18:2/18:2)	Phosphatidylcholine (PC)	Lipid	1.26797	0.7726	0.714723	0.0238095	0.0507012
1,2-dilinoleoyl-GPE (18:2/18:2)*	Phosphatidylethanolamine (PE)	Lipid	1.16133	1.5418	-0.408834	0.047619	0.0840036
1,2-dipalmitoyl-GPC (16:0/16:0)	Phosphatidylcholine (PC)	Lipid	1.0372	1.07783	-0.05544	0.904762	0.933124
1,2-dipalmitoyl-GPE (16:0/16:0)*	Phosphatidylethanolamine (PE)	Lipid	0.641733	1.87573	-1.54741	0.0238095	0.0507012
1,5-anhydroglucitol (1,5-AG)	Glycolysis, Gluconeogenesis, and Pyruvate Metabolism	Carbohydrate	1.48255	0.893267	0.730918	0.0238095	0.0507012
1,7-dimethylurate	Xanthine Metabolism	Xenobiotics	0.102467	2.715	-4.72773	0.0162095	0.0507012
1-(1-enyl-oleoyl)-GPE (P-18:1)*	Lysoplasmalogen	Lipid	0.56075	3.38707	-2.59461	0.0238095	0.0507012
1-(1-enyl-palmitoyl)-2-arachidonoyl-GPC (P-16:0/20:4)*	Plasmalogen	Lipid	7.24057	0.903067	3.0032	0.0238095	0.0507012
1-(1-enyl-palmitoyl)-2-arachidonoyl-GPE (P-16:0/20:4)*	Plasmalogen	Lipid	1.67402	1.48683	0.171071	0.166667	0.235336
1-(1-enyl-palmitoyl)-2-linoleoyl-GPC (P-16:0/18:2)*	Plasmalogen	Lipid	4.37628	0.8436	2.37508	0.0238095	0.0507012
1-(1-enyl-palmitoyl)-2-linoleoyl-GPE (P-16:0/18:2)*	Plasmalogen	Lipid	1.071	1.8585	-0.79518	0.047619	0.0840036
1-(1-enyl-palmitoyl)-2-oleoyl-GPC (P-16:0/18:1)*	Plasmalogen	Lipid	6.6364	0.719233	3.20587	0.0238095	0.0507012
1-(1-enyl-palmitoyl)-2-oleoyl-GPE (P-16:0/18:1)*	Plasmalogen	Lipid	1.26267	1.52653	-0.273785	0.261905	0.345357
1-(1-enyl-palmitoyl)-2-palmitoyl-GPC (P-16:0/16:0)*	Plasmalogen	Lipid	3.54772	0.6363	2.47911	0.0238095	0.0507012
1-(1-enyl-palmitoyl)-GPC (P-16:0)*	Lysoplasmalogen	Lipid	4.88538	1.0777	2.18052	0.0238095	0.0507012
1-(1-enyl-palmitoyl)-GPE (P-16:0)*	Lysoplasmalogen	Lipid	1.47938	6.7684	-2.19382	0.0238095	0.0507012
1-(1-enyl-stearoyl)-2-arachidonoyl-GPE (P-18:0/20:4)*	Plasmalogen	Lipid	1.96858	0.825633	1.25358	0.0238095	0.0507012
1-(1-enyl-stearoyl)-2-oleoyl-GPE (P-18:0/18:1)	Plasmalogen	Lipid	1.90207	0.884633	1.10442	0.0238095	0.0507012
1-(1-enyl-stearoyl)-GPE (P-18:0)*	Lysoplasmalogen	Lipid	1.7391	2.64543	-0.605163	0.0952381	0.151369
1-arachidonoyl-GPC (20:4n6)*	Lysophospholipid	Lipid	4.81765	0.449767	3.42108	0.0238095	0.0507012
1-arachidonoyl-GPE (20:4n6)*	Lysophospholipid	Lipid	2.13122	1.2789	0.736774	0.047619	0.0840036
1-arachidonoyl-GPI (20:4)*	Lysophospholipid	Lipid	2.22202	0.8911	1.31821	0.0238095	0.0507012
1-arachidonylglycerol (20:4)	Monoacylglycerol	Lipid	1.772	0.7817	1.18069	0.166667	0.235336
1-carboxyethylisoleucine	Leucine, Isoleucine and Valine Metabolism	Amino Acid	2.22452	0.9862	1.17354	0.0238095	0.0507012
1-carboxyethylleucine	Leucine, Isoleucine and Valine Metabolism	Amino Acid	1.8263	1.10547	0.724268	0.047619	0.0840036
1-carboxyethylphenylalanine	Phenylalanine Metabolism	Amino Acid	1.75867	1.06997	0.716916	0.0238095	0.0507012
1-carboxyethylvaline	Leucine, Isoleucine and Valine Metabolism	Amino Acid	1.94982	0.747267	1.38364	0.0238095	0.0507012
1-dihomo-linolenylglycerol (20:3)	Monoacylglycerol	Lipid	0.946417	0.408533	1.21202	0.166667	0.235336
1-linoleoyl-2-arachidonoyl-GPC (18:2/20:4n6)*	Phosphatidylcholine (PC)	Lipid	2.39982	0.713333	1.75028	0.0238095	0.0507012
1-linoleoyl-2-arachidonoyl-GPE (18:2/20:4)*	Phosphatidylethanolamine (PE)	Lipid	3.19558	1.0947	1.54554	0.0238095	0.0507012
1-linoleoyl-2-linolenoyl-GPC (18:2/18:3)*	Phosphatidylcholine (PC)	Lipid	1.0578	0.687	0.622685	0.0238095	0.0507012
1-linoleoyl-GPC (18:2)	Lysophospholipid	Lipid	1.21628	1.031	0.238435	0.547619	0.624495
1-linoleoyl-GPE (18:2)*	Lysophospholipid	Lipid	1.30932	2.71423	-1.05173	0.0238095	0.0507012
1-linoleoyl-GPG (18:2)*	Lysophospholipid	Lipid	2.42418	0.582333	2.05758	0.0238095	0.0507012
1-linoleoyl-GPI (18:2)*	Lysophospholipid	Lipid	0.323383	0.787533	-1.2841	0.0431144	0.0831944
1-linoleoyl-GPS (18:2)*	Lysophospholipid	Lipid	1.34388	0.844733	0.66984	0.261905	0.345357
1-linoleoylglycerol (18:2)	Monoacylglycerol	Lipid	1.22453	0.7218	0.762561	0.166667	0.235336
1-methyl-4-imidazoleacetate	Histidine Metabolism	Amino Acid	2.68087	8.89627	-1.7305	0.0238095	0.0507012
1-methyl-5-imidazoleacetate	Histidine Metabolism	Amino Acid	0.912517	3.8869	-2.0907	0.0238095	0.0507012
1-methylhistamine	Histidine Metabolism	Amino Acid	12.671	0.4795	4.72386	0.0238095	0.0507012
1-methylhistidine	Histidine Metabolism	Amino Acid	0.494817	3.17803	-2.68317	0.0238095	0.0507012
1-methylnicotinamide	Nicotinate and Nicotinamide Metabolism	Cofactors and Vitamins	1.81375	1.82423	-0.00831466	0.547619	0.624495
1-myristoyl-2-arachidonoyl-GPC (14:0/20:4)*	Phosphatidylcholine (PC)	Lipid	4.55582	0.982733	2.21284	0.0238095	0.0507012
1-myristoyl-2-palmitoyl-GPC (14:0/16:0)	Phosphatidylcholine (PC)	Lipid	1.92515	1.17387	0.713702	0.0238095	0.0507012
1-oleoyl-2-arachidonoyl-GPE (18:1/20:4)*	Phosphatidylethanolamine (PE)	Lipid	3.26135	1.92673	0.759312	0.0238095	0.0507012
1-oleoyl-2-docosahexaenoyl-GPC (18:1/22:6)*	Phosphatidylcholine (PC)	Lipid	2.75392	1.09303	1.33315	0.0238095	0.0507012
1-oleoyl-2-docosahexaenoyl-GPE (18:1/22:6)*	Phosphatidylethanolamine (PE)	Lipid	0.958783	2.02843	-1.08109	0.153854	0.235336
1-oleoyl-2-linoleoyl-GPC (18:1/18:2)*	Phosphatidylcholine (PC)	Lipid	1.30027	1.13787	0.192476	1	1
1-oleoyl-2-linoleoyl-GPE (18:1/18:2)*	Phosphatidylethanolamine (PE)	Lipid	1.72012	3.2329	-0.910322	0.0238095	0.0507012
1-oleoyl-GPC (18:1)	Lysophospholipid	Lipid	1.05503	2.28107	-1.11242	0.047619	0.0840036
1-oleoyl-GPE (18:1)	Lysophospholipid	Lipid	2.62728	9.98527	-1.92623	0.0238095	0.0507012
1-oleoyl-GPG (18:1)*	Lysophospholipid	Lipid	1.70678	0.4315	1.98385	0.0238095	0.0507012
1-oleoyl-GPI (18:1)	Lysophospholipid	Lipid	0.669367	1.5375	-1.19972	0.0238095	0.0507012
1-oleoyl-GPS (18:1)	Lysophospholipid	Lipid	2.3949	0.9933	1.26966	0.166667	0.235336
1-oleoylglycerol (18:1)	Monoacylglycerol	Lipid	0.860717	0.958767	-0.155641	0.547619	0.624495
1-palmitoleoyl-2-linolenoyl-GPC (16:1/18:3)*	Phosphatidylcholine (PC)	Lipid	1.3904	0.9469	0.554216	0.0952381	0.151369
1-palmitoleoyl-GPC (16:1)*	Lysophospholipid	Lipid	0.951867	1.41973	-0.576789	0.047619	0.0840036
1-palmitoyl-2-arachidonoyl-GPC (16:0/20:4n6)	Phosphatidylcholine (PC)	Lipid	1.682	1.1125	0.596372	0.0238095	0.0507012
1-palmitoyl-2-arachidonoyl-GPE (16:0/20:4)*	Phosphatidylethanolamine (PE)	Lipid	1.4094	4.2463	-1.59113	0.0238095	0.0507012
1-palmitoyl-2-dihomo-linolenoyl-GPC (16:0/20:3n3 or 6)*	Phosphatidylcholine (PC)	Lipid	0.621783	1.41527	-1.18659	0.0275319	0.0532823
1-palmitoyl-2-docosahexaenoyl-GPC (16:0/22:6)	Phosphatidylcholine (PC)	Lipid	1.44118	1.37663	0.0661095	0.904762	0.933124
1-palmitoyl-2-docosahexaenoyl-GPE (16:0/22:6)*	Phosphatidylethanolamine (PE)	Lipid	0.773317	4.99893	-2.69249	0.0238095	0.0507012
1-palmitoyl-2-linoleoyl-GPC (16:0/18:2)	Phosphatidylcholine (PC)	Lipid	0.956717	1.3437	-0.490047	0.0238095	0.0507012
1-palmitoyl-2-linoleoyl-GPE (16:0/18:2)	Phosphatidylethanolamine (PE)	Lipid	0.799433	5.64743	-2.82055	0.0238095	0.0507012
1-palmitoyl-2-oleoyl-GPC (16:0/18:1)	Phosphatidylcholine (PC)	Lipid	1.7768	1.265	0.490144	0.0238095	0.0507012
1-palmitoyl-2-oleoyl-GPE (16:0/18:1)	Phosphatidylethanolamine (PE)	Lipid	1.06572	3.29997	-1.63063	0.0238095	0.0507012
1-palmitoyl-2-oleoyl-GPG (16:0/18:1)	Phosphatidylglycerol (PG)	Lipid	2.06272	2.16713	-0.0712423	0.261905	0.345357
1-palmitoyl-2-oleoyl-GPI (16:0/18:1)*	Phosphatidylinositol (PI)	Lipid	0.374783	1.26973	-1.7604	0.0238095	0.0507012
1-palmitoyl-2-oleoyl-GPS (16:0/18:1)	Phosphatidylserine (PS)	Lipid	0.64775	2.1419	-1.72538	0.0238095	0.0507012
1-palmitoyl-2-stearoyl-GPC (16:0/18:0)	Phosphatidylcholine (PC)	Lipid	1.68417	0.856333	0.975791	0.0238095	0.0507012
1-palmitoyl-2-stearoyl-GPE (16:0/18:0)*	Phosphatidylethanolamine (PE)	Lipid	0.883967	1.15323	-0.383621	0.0952381	0.151369
1-palmitoyl-GPC (16:0)	Lysophospholipid	Lipid	1.20298	2.4807	-1.04413	0.0238095	0.0507012
1-palmitoyl-GPE (16:0)	Lysophospholipid	Lipid	1.13685	32.7778	-4.8496	0.0238095	0.0507012
1-palmitoyl-GPG (16:0)*	Lysophospholipid	Lipid	1.07148	1.56203	-0.543816	0.380952	0.47385
1-palmitoyl-GPI (16:0)	Lysophospholipid	Lipid	2.6068	3.63247	-0.47867	0.0238095	0.0507012
1-palmitoyl-GPS (16:0)*	Lysophospholipid	Lipid	0.0816	2.66217	-5.02789	0.0162095	0.0507012
1-palmitoylglycerol (16:0)	Monoacylglycerol	Lipid	0.94575	1.3231	-0.484391	0.261905	0.345357
1-ribosyl-imidazoleacetate*	Histidine Metabolism	Amino Acid	0.24215	13.0591	-5.75301	0.0238095	0.0507012
1-stearoyl-2-arachidonoyl-GPC (18:0/20:4)	Phosphatidylcholine (PC)	Lipid	1.46898	0.8087	0.861142	0.0238095	0.0507012
1-stearoyl-2-arachidonoyl-GPE (18:0/20:4)	Phosphatidylethanolamine (PE)	Lipid	1.69818	1.6613	0.0316796	0.904762	0.933124
1-stearoyl-2-arachidonoyl-GPI (18:0/20:4)	Phosphatidylinositol (PI)	Lipid	2.37432	1.0791	1.13768	0.0238095	0.0507012
1-stearoyl-2-arachidonoyl-GPS (18:0/20:4)	Phosphatidylserine (PS)	Lipid	0.885183	2.006	-1.18027	0.0238095	0.0507012
1-stearoyl-2-docosahexaenoyl-GPC (18:0/22:6)	Phosphatidylcholine (PC)	Lipid	1.4353	0.8261	0.796964	0.166667	0.235336
1-stearoyl-2-linoleoyl-GPC (18:0/18:2)*	Phosphatidylcholine (PC)	Lipid	1.02462	1.02577	-0.00161833	0.904762	0.933124
1-stearoyl-2-linoleoyl-GPI (18:0/18:2)	Phosphatidylinositol (PI)	Lipid	0.586333	1.15987	-0.984166	0.0238095	0.0507012
1-stearoyl-2-oleoyl-GPC (18:0/18:1)	Phosphatidylcholine (PC)	Lipid	2.23242	1.00603	1.14993	0.0238095	0.0507012
1-stearoyl-2-oleoyl-GPE (18:0/18:1)	Phosphatidylethanolamine (PE)	Lipid	1.85203	1.43893	0.36411	0.047619	0.0840036
1-stearoyl-2-oleoyl-GPG (18:0/18:1)	Phosphatidylglycerol (PG)	Lipid	1.54182	0.677433	1.18648	0.0238095	0.0507012
1-stearoyl-2-oleoyl-GPS (18:0/18:1)	Phosphatidylserine (PS)	Lipid	1.09755	1.0441	0.0720268	0.547619	0.624495
1-stearoyl-GPC (18:0)	Lysophospholipid	Lipid	0.921283	1.34147	-0.542094	0.0952381	0.151369
1-stearoyl-GPE (18:0)	Lysophospholipid	Lipid	1.95525	13.8823	-2.82782	0.0238095	0.0507012
1-stearoyl-GPG (18:0)	Lysophospholipid	Lipid	0.850733	0.7971	0.0939463	0.714286	0.778146
1-stearoyl-GPI (18:0)	Lysophospholipid	Lipid	3.8614	2.82377	0.451503	0.0238095	0.0507012
1-stearoyl-GPS (18:0)*	Lysophospholipid	Lipid	1.02962	5.69803	-2.46836	0.0275319	0.0532823
10-heptadecenoate (17:1n7)	Long Chain Monounsaturated Fatty Acid	Lipid	1.33202	0.7957	0.743316	0.166667	0.235336
10-nonadecenoate (19:1n9)	Long Chain Monounsaturated Fatty Acid	Lipid	2.09292	0.5528	1.92069	0.0238095	0.0507012
12-HHTrE	Eicosanoid	Lipid	0.770067	1.20827	-0.649884	0.261905	0.345357
13-HODE + 9-HODE	Fatty Acid, Monohydroxy	Lipid	1.95632	3.49657	-0.837799	0.0952381	0.151369
2'-deoxycytidine	Pyrimidine Metabolism, Cytidine containing	Nucleotide	0.977667	0.248567	1.97571	1	1
2'-deoxyguanosine	Purine Metabolism, Guanine containing	Nucleotide	0.506317	0.5297	-0.0651355	0.896851	0.933124
2'-deoxyinosine	Purine Metabolism, (Hypo)Xanthine/Inosine containing	Nucleotide	0.4837	0.683233	-0.498266	0.547619	0.624495
2'-deoxyuridine	Pyrimidine Metabolism, Uracil containing	Nucleotide	0.705	1.48827	-1.07794	0.166667	0.235336
2'-O-methylcytidine	Pyrimidine Metabolism, Cytidine containing	Nucleotide	4.90432	0.325933	3.9114	0.0275319	0.0532823
2,3-dihydroxy-5-methylthio-4-pentenoate (DMTPA)*	Methionine, Cysteine, SAM and Taurine Metabolism	Amino Acid	0.220167	6.05983	-4.78261	0.0256011	0.0526423
2,4-dihydroxybutyrate	Fatty Acid, Dihydroxy	Lipid	0.217067	2.15007	-3.30817	0.0256011	0.0526423
2,6-dihydroxybenzoic acid	Drug - Topical Agents	Xenobiotics	0.34085	0.387367	-0.184563	0.4795	0.593066
2-aminoadipate	Lysine Metabolism	Amino Acid	1.60775	1.13143	0.506892	0.380952	0.47385
2-aminobutyrate	Glutathione Metabolism	Amino Acid	1.85465	1.26657	0.550224	0.0238095	0.0507012
2-arachidonoylglycerol (20:4)	Monoacylglycerol	Lipid	2.01903	0.7436	1.44107	0.166667	0.235336
2-hydroxyacetaminophen sulfate*	Drug - Analgesics, Anesthetics	Xenobiotics	0.0901833	2.7797	-4.94592	0.0275319	0.0532823
2-hydroxyadipate	Fatty Acid, Dicarboxylate	Lipid	0.433783	2.51897	-2.53779	0.0256011	0.0526423
2-hydroxybutyrate/2-hydroxyisobutyrate	Glutathione Metabolism	Amino Acid	1.59122	1.22017	0.383052	0.047619	0.0840036
2-hydroxyglutarate	Fatty Acid, Dicarboxylate	Lipid	0.1974	2.03217	-3.36382	0.0275319	0.0532823
2-hydroxypalmitate	Fatty Acid, Monohydroxy	Lipid	6.96973	1.82743	1.93128	0.380952	0.47385
2-hydroxystearate	Fatty Acid, Monohydroxy	Lipid	13.2767	1.13317	3.55046	0.0238095	0.0507012
2-linoleoylglycerol (18:2)	Monoacylglycerol	Lipid	1.40498	0.6037	1.21865	0.166667	0.235336
2-methylbutyrylcarnitine (C5)	Leucine, Isoleucine and Valine Metabolism	Amino Acid	0.570083	2.09153	-1.87532	0.0238095	0.0507012
2-methylcitrate/homocitrate	TCA Cycle	Energy	0.551333	6.0541	-3.45692	0.0238095	0.0507012
2-oleoylglycerol (18:1)	Monoacylglycerol	Lipid	1.28998	0.4168	1.62993	0.0952381	0.151369
2-oxoarginine*	Urea cycle; Arginine and Proline Metabolism	Amino Acid	0.143217	1.78677	-3.64108	0.0162095	0.0507012
2-palmitoleoyl-GPC (16:1)*	Lysophospholipid	Lipid	1.01955	0.134167	2.92583	0.0275319	0.0532823
2-palmitoyl-GPC (16:0)*	Lysophospholipid	Lipid	1.15587	1.0669	0.11555	0.261905	0.345357
2-palmitoylglycerol (16:0)	Monoacylglycerol	Lipid	0.782717	0.458833	0.77052	0.904762	0.933124
2-stearoyl-GPE (18:0)*	Lysophospholipid	Lipid	1.85848	11.0523	-2.57215	0.0238095	0.0507012
2R,3R-dihydroxybutyrate	Fatty Acid, Dihydroxy	Lipid	0.941617	6.99443	-2.893	0.0238095	0.0507012
2S,3R-dihydroxybutyrate	Fatty Acid, Dihydroxy	Lipid	1.42727	8.631	-2.59627	0.0238095	0.0507012
3,4-dihydroxybutyrate	Fatty Acid, Dihydroxy	Lipid	0.591517	1.7065	-1.52855	0.0238095	0.0507012
3-(4-hydroxyphenyl)lactate	Tyrosine Metabolism	Amino Acid	1.71232	0.566733	1.59521	0.0238095	0.0507012
3-(cystein-S-yl)acetaminophen*	Drug - Analgesics, Anesthetics	Xenobiotics	0.0843	6.34143	-6.23313	0.00911579	0.0507012
3-(N-acetyl-L-cystein-S-yl) acetaminophen	Drug - Analgesics, Anesthetics	Xenobiotics	0.254	31.0684	-6.93447	0.0275319	0.0532823
3-amino-2-piperidone	Urea cycle; Arginine and Proline Metabolism	Amino Acid	1.01727	3.30003	-1.69778	0.0238095	0.0507012
3-aminoisobutyrate	Pyrimidine Metabolism, Thymine containing	Nucleotide	0.311517	0.2667	0.224092	0.547619	0.624495
3-carboxy-4-methyl-5-pentyl-2-furanpropionate (3-CMPFP)**	Fatty Acid, Dicarboxylate	Lipid	0.22985	0.3584	-0.640878	0.0952381	0.151369
3-carboxy-4-methyl-5-propyl-2-furanpropanoate (CMPF)	Fatty Acid, Dicarboxylate	Lipid	0.0417	0.0674333	-0.693415	0.238593	0.331911
3-formylindole	Food Component/Plant	Xenobiotics	1.09498	0.951667	0.202381	0.380952	0.47385
3-hydroxy-3-methylglutarate	Mevalonate Metabolism	Lipid	0.7792	6.844	-3.13477	0.0238095	0.0507012
3-hydroxyadipate*	Fatty Acid, Dicarboxylate	Lipid	0.262467	14.3357	-5.77133	0.0162095	0.0507012
3-hydroxybutyrate (BHBA)	Ketone Bodies	Lipid	2.2542	1.43657	0.649991	0.047619	0.0840036
3-hydroxydecanoate	Fatty Acid, Monohydroxy	Lipid	1.96057	1.4845	0.401294	0.547619	0.624495
3-hydroxyhexanoate	Fatty Acid, Monohydroxy	Lipid	1.88315	2.10107	-0.157974	1	1
3-hydroxyhexanoylcarnitine (1)	Fatty Acid Metabolism (Acyl Carnitine, Hydroxy)	Lipid	0.579483	0.922733	-0.671147	0.166667	0.235336
3-hydroxyhippurate	Benzoate Metabolism	Xenobiotics	0.0564	2.6515	-5.55497	0.00911579	0.0507012
3-hydroxyindolin-2-one	Food Component/Plant	Xenobiotics	0.355333	1.10727	-1.63976	0.0218895	0.0507012
3-hydroxyisobutyrate	Leucine, Isoleucine and Valine Metabolism	Amino Acid	1.10947	0.9962	0.155359	0.714286	0.778146
3-hydroxylaurate	Fatty Acid, Monohydroxy	Lipid	2.25518	2.32987	-0.0470027	0.714286	0.778146
3-hydroxymyristate	Fatty Acid, Monohydroxy	Lipid	1.90945	1.4101	0.43736	0.547619	0.624495
3-hydroxyoctanoate	Fatty Acid, Monohydroxy	Lipid	3.44673	1.6247	1.08506	0.547619	0.624495
3-hydroxyoleoylcarnitine	Fatty Acid Metabolism (Acyl Carnitine, Hydroxy)	Lipid	0.697267	1.44177	-1.04806	0.0238095	0.0507012
3-hydroxypalmitoylcarnitine	Fatty Acid Metabolism (Acyl Carnitine, Hydroxy)	Lipid	0.773067	2.1552	-1.47916	0.0238095	0.0507012
3-hydroxystearate	Fatty Acid, Monohydroxy	Lipid	1.29545	0.9353	0.469952	0.714286	0.778146
3-indoxyl sulfate	Tryptophan Metabolism	Amino Acid	0.294483	1.7941	-2.607	0.0238095	0.0507012
3-methoxytyrosine	Tyrosine Metabolism	Amino Acid	0.734083	1.06253	-0.533492	0.261905	0.345357
3-methyl-2-oxobutyrate	Leucine, Isoleucine and Valine Metabolism	Amino Acid	0.379317	1.17613	-1.63258	0.0275319	0.0532823
3-methyl-2-oxovalerate	Leucine, Isoleucine and Valine Metabolism	Amino Acid	1.1283	1.33193	-0.239371	0.380952	0.47385
3-methylcytidine	Pyrimidine Metabolism, Cytidine containing	Nucleotide	0.584917	4.25153	-2.86168	0.0238095	0.0507012
3-methylglutaconate	Leucine, Isoleucine and Valine Metabolism	Amino Acid	0.2074	3.48117	-4.06908	0.00911579	0.0507012
3-methylglutarylcarnitine (2)	Leucine, Isoleucine and Valine Metabolism	Amino Acid	0.0258	9.3179	-8.49649	0.00911579	0.0507012
3-methylhistidine	Histidine Metabolism	Amino Acid	0.640917	1.82313	-1.50821	0.0238095	0.0507012
3-phosphoglycerate	Glycolysis, Gluconeogenesis, and Pyruvate Metabolism	Carbohydrate	0.754	1.3717	-0.863329	0.0238095	0.0507012
3-sulfo-L-alanine	Methionine, Cysteine, SAM and Taurine Metabolism	Amino Acid	1.42133	0.2429	2.54881	0.0256011	0.0526423
3-sulfo-nervonoyl-galactosylceramide (d18:1/24:1)	Glycosphingolipid Sulfates	Lipid	1.44222	0.695833	1.05147	0.0238095	0.0507012
3-sulfo-palmitoyl-galactosylceramide (d18:1/16:0)	Glycosphingolipid Sulfates	Lipid	2.87605	0.813933	1.82111	0.0238095	0.0507012
3-ureidopropionate	Pyrimidine Metabolism, Uracil containing	Nucleotide	0.249583	12.2346	-5.6153	0.0238095	0.0507012
4-acetamidobutanoate	Polyamine Metabolism	Amino Acid	0.349967	0.595167	-0.766076	0.203092	0.285544
4-acetamidophenol	Drug - Analgesics, Anesthetics	Xenobiotics	0.834433	0.934333	-0.163141	0.904762	0.933124
4-acetamidophenylglucuronide	Drug - Analgesics, Anesthetics	Xenobiotics	0.591	3.4396	-2.54101	0.0238095	0.0507012
4-acetaminophen sulfate	Drug - Analgesics, Anesthetics	Xenobiotics	0.784217	3.3989	-2.11574	0.0238095	0.0507012
4-cholesten-3-one	Sterol	Lipid	0.61325	0.961667	-0.649062	0.166667	0.235336
4-guanidinobutanoate	Guanidino and Acetamido Metabolism	Amino Acid	0.4345	1.69413	-1.96312	0.0238095	0.0507012
4-hydroxyglutamate	Glutamate Metabolism	Amino Acid	0.1193	0.921367	-2.94918	0.0275319	0.0532823
4-hydroxyhippurate	Benzoate Metabolism	Xenobiotics	0.1126	38.4396	-8.41524	0.0162095	0.0507012
4-hydroxyphenylpyruvate	Tyrosine Metabolism	Amino Acid	1.17418	0.6761	0.796349	0.166667	0.235336
4-imidazoleacetate	Histidine Metabolism	Amino Acid	4.22952	1.2823	1.72176	0.261905	0.345357
4-methyl-2-oxopentanoate	Leucine, Isoleucine and Valine Metabolism	Amino Acid	0.710033	0.943533	-0.410187	0.380952	0.47385
4-methylcatechol sulfate	Benzoate Metabolism	Xenobiotics	0.1958	0.1958	0	NA	NA
5,6-dihydrouridine	Pyrimidine Metabolism, Uracil containing	Nucleotide	0.713333	2.11307	-1.56669	0.0238095	0.0507012
5-(galactosylhydroxy)-L-lysine	Lysine Metabolism	Amino Acid	0.800717	1.07327	-0.422645	0.436661	0.541097
5-aminovalerate	Lysine Metabolism	Amino Acid	0.8287	1.02147	-0.30172	0.547619	0.624495
5-dodecenoate (12:1n7)	Medium Chain Fatty Acid	Lipid	2.32592	1.3222	0.814859	0.0238095	0.0507012
5-dodecenoylcarnitine (C12:1)	Fatty Acid Metabolism (Acyl Carnitine, Monounsaturated)	Lipid	0.217517	0.218067	-0.00364331	0.904762	0.933124
5-methylthioadenosine (MTA)	Polyamine Metabolism	Amino Acid	5.04855	1.76417	1.51688	0.0238095	0.0507012
5-methylthioribose**	Methionine, Cysteine, SAM and Taurine Metabolism	Amino Acid	0.76555	7.9266	-3.37213	0.0238095	0.0507012
5-oxoproline	Glutathione Metabolism	Amino Acid	2.00075	0.953567	1.06914	0.0238095	0.0507012
5alpha-androstan-3beta,17beta-diol disulfate	Androgenic Steroids	Lipid	0.794367	0.940633	-0.243827	0.904762	0.933124
6-phosphogluconate	Pentose Phosphate Pathway	Carbohydrate	3.96332	0.995133	1.99375	0.047619	0.0840036
7-alpha-hydroxy-3-oxo-4-cholestenoate (7-Hoca)	Sterol	Lipid	0.432417	0.1918	1.17282	0.0590582	0.102264
7-hydroxycholesterol (alpha or beta)	Sterol	Lipid	2.94318	1.9573	0.588513	1	1
7-methylguanine	Purine Metabolism, Guanine containing	Nucleotide	1.64988	7.36063	-2.15747	0.0238095	0.0507012
acetylcarnitine (C2)	Fatty Acid Metabolism (Acyl Carnitine, Short Chain)	Lipid	1.08567	0.798667	0.442916	0.166667	0.235336
acetylphosphate	Oxidative Phosphorylation	Energy	0.730783	0.8125	-0.152924	0.380952	0.47385
acisoga	Polyamine Metabolism	Amino Acid	1.01603	0.861233	0.238472	0.261905	0.345357
aconitate [cis or trans]	TCA Cycle	Energy	0.261867	2.4962	-3.25283	0.0275319	0.0532823
adenine	Purine Metabolism, Adenine containing	Nucleotide	1.6099	1.01813	0.661045	0.166667	0.235336
adenosine	Purine Metabolism, Adenine containing	Nucleotide	3.58143	1.43007	1.32445	0.0238095	0.0507012
adenosine 2'-monophosphate (2'-AMP)	Purine Metabolism, Adenine containing	Nucleotide	0.705117	0.968433	-0.457791	0.261905	0.345357
adenosine 3',5'-diphosphate	Purine Metabolism, Adenine containing	Nucleotide	3.15605	1.69397	0.897715	0.166667	0.235336
adenosine 3'-monophosphate (3'-AMP)	Purine Metabolism, Adenine containing	Nucleotide	1.3019	1.81247	-0.477336	0.166667	0.235336
adrenate (22:4n6)	Long Chain Polyunsaturated Fatty Acid (n3 and n6)	Lipid	5.38663	0.6023	3.16083	0.0238095	0.0507012
adrenoylcarnitine (C22:4)*	Fatty Acid Metabolism (Acyl Carnitine, Polyunsaturated)	Lipid	1.47103	0.360867	2.02729	0.0238095	0.0507012
alanine	Alanine and Aspartate Metabolism	Amino Acid	1.50077	1.0319	0.540397	0.0238095	0.0507012
allantoin	Purine Metabolism, (Hypo)Xanthine/Inosine containing	Nucleotide	0.1614	1.6101	-3.31844	0.0162095	0.0507012
alpha-hydroxyisovalerate	Leucine, Isoleucine and Valine Metabolism	Amino Acid	1.52977	1.03297	0.566518	0.0238095	0.0507012
alpha-ketoglutaramate*	Glutamate Metabolism	Amino Acid	0.513217	4.37733	-3.09241	0.0238095	0.0507012
alpha-ketoglutarate	TCA Cycle	Energy	0.67765	1.10583	-0.706522	0.047619	0.0840036
alpha-tocopherol	Tocopherol Metabolism	Cofactors and Vitamins	10.1317	9.85107	0.0405292	0.904762	0.933124
androstenediol (3beta,17beta) disulfate (1)	Androgenic Steroids	Lipid	2.91613	3.42773	-0.233198	0.380952	0.47385
androstenediol (3beta,17beta) disulfate (2)	Androgenic Steroids	Lipid	0.816583	1.56473	-0.938245	0.0238095	0.0507012
androsterone sulfate	Androgenic Steroids	Lipid	0.574	1.44337	-1.33032	0.0238095	0.0507012
anserine	Histidine Metabolism	Amino Acid	0.459483	6.1759	-3.74856	0.0238095	0.0507012
arabitol/xylitol	Pentose Metabolism	Carbohydrate	2.8072	3.2553	-0.213659	0.547619	0.624495
arabonate/xylonate	Pentose Metabolism	Carbohydrate	0.954567	2.64317	-1.46935	0.0238095	0.0507012
arachidate (20:0)	Long Chain Saturated Fatty Acid	Lipid	3.60893	0.674367	2.41997	0.0238095	0.0507012
arachidonate (20:4n6)	Long Chain Polyunsaturated Fatty Acid (n3 and n6)	Lipid	1.70832	1.62813	0.0693566	0.904762	0.933124
arachidonoyl ethanolamide	Endocannabinoid	Lipid	0.928733	0.9057	0.0362312	1	1
arachidonoylcarnitine (C20:4)	Fatty Acid Metabolism (Acyl Carnitine, Polyunsaturated)	Lipid	2.51002	0.666433	1.91316	0.0238095	0.0507012
arachidoylcarnitine (C20)*	Fatty Acid Metabolism (Acyl Carnitine, Long Chain Saturated)	Lipid	3.20953	1.52553	1.07305	1	1
argininate*	Urea cycle; Arginine and Proline Metabolism	Amino Acid	0.516267	2.74023	-2.40811	0.0238095	0.0507012
arginine	Urea cycle; Arginine and Proline Metabolism	Amino Acid	0.986867	1.31303	-0.411976	0.166667	0.235336
argininosuccinate	Urea cycle; Arginine and Proline Metabolism	Amino Acid	4.74967	2.22703	1.0927	0.0238095	0.0507012
ascorbate (Vitamin C)	Ascorbate and Aldarate Metabolism	Cofactors and Vitamins	4.4845	1.5594	1.52396	0.0238095	0.0507012
asparagine	Alanine and Aspartate Metabolism	Amino Acid	1.51785	1.38223	0.135028	0.714286	0.778146
aspartate	Alanine and Aspartate Metabolism	Amino Acid	1.13227	1.18863	-0.07009	0.166667	0.235336
azelate (C9-DC)	Fatty Acid, Dicarboxylate	Lipid	0.864183	1.23473	-0.51479	0.166667	0.235336
behenoyl dihydrosphingomyelin (d18:0/22:0)*	Dihydrosphingomyelins	Lipid	0.444	1.8229	-2.0376	0.0238095	0.0507012
behenoyl sphingomyelin (d18:1/22:0)*	Sphingomyelins	Lipid	0.679367	1.0956	-0.689459	0.0238095	0.0507012
behenoylcarnitine (C22)*	Fatty Acid Metabolism (Acyl Carnitine, Long Chain Saturated)	Lipid	6.94172	1.5924	2.12409	0.0238095	0.0507012
benzoate	Benzoate Metabolism	Xenobiotics	1.2855	1.22433	0.0703332	1	1
beta-alanine	Pyrimidine Metabolism, Uracil containing	Nucleotide	2.76297	0.577267	2.25891	0.0238095	0.0507012
beta-citrylglutamate	Glutamate Metabolism	Amino Acid	0.5775	1.48027	-1.35796	0.0238095	0.0507012
beta-guanidinopropanoate	Food Component/Plant	Xenobiotics	1.2059	0.8455	0.512234	0.0238095	0.0507012
beta-hydroxyisovalerate	Leucine, Isoleucine and Valine Metabolism	Amino Acid	1.29765	1.2512	0.0525889	0.547619	0.624495
betaine	Glycine, Serine and Threonine Metabolism	Amino Acid	0.699933	1.14793	-0.713749	0.0238095	0.0507012
biliverdin	Hemoglobin and Porphyrin Metabolism	Cofactors and Vitamins	0.56625	0.548667	0.0455092	1	1
biotin	Biotin Metabolism	Cofactors and Vitamins	1.25577	1.03847	0.274114	0.904762	0.933124
butyrylcarnitine (C4)	Fatty Acid Metabolism (also BCAA Metabolism)	Lipid	1.61135	0.983133	0.712811	0.166667	0.235336
C-glycosyltryptophan	Tryptophan Metabolism	Amino Acid	0.69685	2.37603	-1.76964	0.0238095	0.0507012
caffeine	Xanthine Metabolism	Xenobiotics	0.122617	0.1371	-0.161073	0.859684	0.933124
caprate (10:0)	Medium Chain Fatty Acid	Lipid	1.55695	1.17173	0.410078	0.0952381	0.151369
carboxyethyl-GABA	Glutamate Metabolism	Amino Acid	0.4064	1.62877	-2.00281	0.0238095	0.0507012
carnitine	Carnitine Metabolism	Lipid	1.31348	0.756967	0.795096	0.0238095	0.0507012
carnosine	Histidine Metabolism	Amino Acid	0.496483	3.09037	-2.63796	0.0238095	0.0507012
carotene diol (1)	Vitamin A Metabolism	Cofactors and Vitamins	1.51487	0.412933	1.87521	0.547619	0.624495
catechol sulfate	Benzoate Metabolism	Xenobiotics	0.2161	0.2161	0	NA	NA
cefazolin	Drug - Antibiotic	Xenobiotics	0.4221	9.13607	-4.43592	0.0238095	0.0507012
ceramide (d16:1/24:1, d18:1/22:1)*	Ceramides	Lipid	0.247233	1.15133	-2.21936	0.0256011	0.0526423
ceramide (d18:1/14:0, d16:1/16:0)*	Ceramides	Lipid	1.01053	1.03127	-0.0293005	0.904762	0.933124
ceramide (d18:1/17:0, d17:1/18:0)*	Ceramides	Lipid	2.17247	1.12953	0.943607	0.0238095	0.0507012
ceramide (d18:1/20:0, d16:1/22:0, d20:1/18:0)*	Ceramides	Lipid	1.20202	1.1464	0.0683464	1	1
ceramide (d18:2/24:1, d18:1/24:2)*	Ceramides	Lipid	0.941233	1.05717	-0.167579	0.547619	0.624495
cerotoylcarnitine (C26)*	Fatty Acid Metabolism (Acyl Carnitine, Long Chain Saturated)	Lipid	0.74265	0.874233	-0.235336	0.0952381	0.151369
cholesterol	Sterol	Lipid	0.990417	0.948033	0.0630978	0.714286	0.778146
choline	Phospholipid Metabolism	Lipid	1.63742	1.04433	0.648839	0.0238095	0.0507012
choline phosphate	Phospholipid Metabolism	Lipid	2.56897	1.37037	0.906626	0.0238095	0.0507012
cis-4-decenoate (10:1n6)*	Medium Chain Fatty Acid	Lipid	1.09845	0.432167	1.34581	0.166667	0.235336
cis-4-decenoylcarnitine (C10:1)	Fatty Acid Metabolism (Acyl Carnitine, Monounsaturated)	Lipid	0.29025	0.498067	-0.779043	0.153854	0.235336
citrate	TCA Cycle	Energy	0.831433	0.683867	0.281886	0.547619	0.624495
citrulline	Urea cycle; Arginine and Proline Metabolism	Amino Acid	1.44725	0.833233	0.796522	0.0238095	0.0507012
cortisone	Corticosteroids	Lipid	0.295433	3.196	-3.43536	0.0256011	0.0526423
creatine	Creatine Metabolism	Amino Acid	0.9252	0.9821	-0.0861047	0.714286	0.778146
creatinine	Creatine Metabolism	Amino Acid	0.7945	6.95553	-3.13004	0.0238095	0.0507012
cysteine	Methionine, Cysteine, SAM and Taurine Metabolism	Amino Acid	6.32155	0.9408	2.74832	0.0238095	0.0507012
cysteine sulfinic acid	Methionine, Cysteine, SAM and Taurine Metabolism	Amino Acid	1.5942	0.8228	0.954219	0.0238095	0.0507012
cysteinylglycine disulfide*	Glutathione Metabolism	Amino Acid	0.0347	0.0347	0	NA	NA
cystine	Methionine, Cysteine, SAM and Taurine Metabolism	Amino Acid	0.0527333	0.749633	-3.8294	0.0238095	0.0507012
cytidine	Pyrimidine Metabolism, Cytidine containing	Nucleotide	6.0278	1.11573	2.43364	0.0238095	0.0507012
cytidine 3'-monophosphate (3'-CMP)	Pyrimidine Metabolism, Cytidine containing	Nucleotide	0.197517	1.76873	-3.16267	0.0162095	0.0507012
cytidine 5'-monophosphate (5'-CMP)	Pyrimidine Metabolism, Cytidine containing	Nucleotide	3.37717	0.861833	1.97033	0.0238095	0.0507012
cytidine 5'-monophospho-N-acetylneuraminic acid	Nucleotide Sugar	Carbohydrate	1.05127	0.955967	0.137096	0.904762	0.933124
cytosine	Pyrimidine Metabolism, Cytidine containing	Nucleotide	0.8135	0.226367	1.84548	0.224916	0.314214
decanoylcarnitine (C10)	Fatty Acid Metabolism (Acyl Carnitine, Medium Chain)	Lipid	0.16745	0.1267	0.402314	0.637352	0.723065
dehydroascorbate	Ascorbate and Aldarate Metabolism	Cofactors and Vitamins	0.515217	1.8401	-1.83653	0.0238095	0.0507012
dehydroepiandrosterone sulfate (DHEA-S)	Androgenic Steroids	Lipid	1.01585	1.94703	-0.93859	0.0238095	0.0507012
deoxycarnitine	Carnitine Metabolism	Lipid	1.54477	0.8481	0.865083	0.0238095	0.0507012
desmosterol	Sterol	Lipid	1.68748	1.34743	0.324659	0.904762	0.933124
diacylglycerol (12:0/18:1, 14:0/16:1, 16:0/14:1) [2]*	Diacylglycerol	Lipid	0.809433	0.407267	0.990939	0.261905	0.345357
diacylglycerol (14:0/18:1, 16:0/16:1) [2]*	Diacylglycerol	Lipid	0.70085	0.9503	-0.439277	0.261905	0.345357
diacylglycerol (16:1/18:2 [2], 16:0/18:3 [1])*	Diacylglycerol	Lipid	0.57145	0.731867	-0.356954	0.547619	0.624495
dihomo-linoleate (20:2n6)	Long Chain Polyunsaturated Fatty Acid (n3 and n6)	Lipid	4.1158	0.595	2.79021	0.0238095	0.0507012
dihomo-linolenate (20:3n3 or n6)	Long Chain Polyunsaturated Fatty Acid (n3 and n6)	Lipid	1.59942	0.575767	1.47399	0.0952381	0.151369
dihomo-linolenoylcarnitine (C20:3n3 or 6)*	Fatty Acid Metabolism (Acyl Carnitine, Polyunsaturated)	Lipid	0.885467	0.691467	0.356778	0.380952	0.47385
dihomo-linoleoylcarnitine (C20:2)*	Fatty Acid Metabolism (Acyl Carnitine, Polyunsaturated)	Lipid	0.867833	0.954633	-0.137529	0.547619	0.624495
dihydroxyacetone phosphate (DHAP)	Glycolysis, Gluconeogenesis, and Pyruvate Metabolism	Carbohydrate	0.79895	1.55877	-0.964228	0.047619	0.0840036
dimethylarginine (SDMA + ADMA)	Urea cycle; Arginine and Proline Metabolism	Amino Acid	5.62295	4.50817	0.318786	0.380952	0.47385
dimethylglycine	Glycine, Serine and Threonine Metabolism	Amino Acid	1.36897	0.9684	0.499412	0.166667	0.235336
docosadienoate (22:2n6)	Long Chain Polyunsaturated Fatty Acid (n3 and n6)	Lipid	3.40867	0.3803	3.164	0.0238095	0.0507012
docosadienoylcarnitine (C22:2)*	Fatty Acid Metabolism (Acyl Carnitine, Polyunsaturated)	Lipid	1.88652	2.03043	-0.106063	0.904762	0.933124
docosahexaenoate (DHA; 22:6n3)	Long Chain Polyunsaturated Fatty Acid (n3 and n6)	Lipid	2.20257	2.16007	0.0281098	0.714286	0.778146
docosahexaenoylcarnitine (C22:6)*	Fatty Acid Metabolism (Acyl Carnitine, Polyunsaturated)	Lipid	0.7373	0.2424	1.60486	0.0590582	0.102264
docosapentaenoate (n3 DPA; 22:5n3)	Long Chain Polyunsaturated Fatty Acid (n3 and n6)	Lipid	2.14097	0.917033	1.22322	0.0952381	0.151369
docosapentaenoate (n6 DPA; 22:5n6)	Long Chain Polyunsaturated Fatty Acid (n3 and n6)	Lipid	2.02717	0.764533	1.40681	0.0238095	0.0507012
docosatrienoate (22:3n3)	Long Chain Polyunsaturated Fatty Acid (n3 and n6)	Lipid	2.77237	0.154	4.17012	0.0238095	0.0507012
docosatrienoylcarnitine (C22:3)*	Fatty Acid Metabolism (Acyl Carnitine, Polyunsaturated)	Lipid	0.82315	1.39087	-0.756757	0.0952381	0.151369
dodecadienoate (12:2)*	Fatty Acid, Dicarboxylate	Lipid	0.78365	0.949867	-0.277516	0.547619	0.624495
eicosanoylsphingosine (d20:1)*	Sphingosines	Lipid	3.2378	0.911333	1.82896	0.0238095	0.0507012
eicosapentaenoate (EPA; 20:5n3)	Long Chain Polyunsaturated Fatty Acid (n3 and n6)	Lipid	0.926617	0.793633	0.2235	0.547619	0.624495
eicosenoate (20:1)	Long Chain Monounsaturated Fatty Acid	Lipid	2.83008	0.5262	2.42716	0.0238095	0.0507012
eicosenoylcarnitine (C20:1)*	Fatty Acid Metabolism (Acyl Carnitine, Monounsaturated)	Lipid	1.14598	1.09883	0.0606135	1	1
epiandrosterone sulfate	Androgenic Steroids	Lipid	0.3318	0.8898	-1.42317	0.0256011	0.0526423
ergothioneine	Food Component/Plant	Xenobiotics	0.381583	0.4653	-0.286163	0.166667	0.235336
erucate (22:1n9)	Long Chain Monounsaturated Fatty Acid	Lipid	2.52443	0.453067	2.47816	0.166667	0.235336
erucoylcarnitine (C22:1)*	Fatty Acid Metabolism (Acyl Carnitine, Monounsaturated)	Lipid	2.75977	1.90437	0.535235	1	1
erythritol	Food Component/Plant	Xenobiotics	6.35118	3.54723	0.840331	0.0238095	0.0507012
erythronate*	Aminosugar Metabolism	Carbohydrate	0.843267	3.76913	-2.16017	0.0238095	0.0507012
ethanolamine	Phospholipid Metabolism	Lipid	0.382283	0.7998	-1.065	0.091925	0.151369
ethylmalonate	Leucine, Isoleucine and Valine Metabolism	Amino Acid	1.33582	4.16527	-1.64069	0.0238095	0.0507012
flavin adenine dinucleotide (FAD)	Riboflavin Metabolism	Cofactors and Vitamins	3.00987	2.14737	0.487131	0.0238095	0.0507012
flavin mononucleotide (FMN)	Riboflavin Metabolism	Cofactors and Vitamins	0.6946	1.40377	-1.01505	0.153854	0.235336
fructose	Fructose, Mannose and Galactose Metabolism	Carbohydrate	0.738667	0.704233	0.06887	0.904762	0.933124
fructose 1,6-diphosphate/glucose 1,6-diphosphate/myo-inositol diphosphates	Glycolysis, Gluconeogenesis, and Pyruvate Metabolism	Carbohydrate	0.921217	1.02947	-0.160285	0.714286	0.778146
fructosyllysine	Lysine Metabolism	Amino Acid	0.427717	1.14967	-1.42649	0.0238095	0.0507012
fumarate	TCA Cycle	Energy	3.26738	1.83977	0.828613	0.0238095	0.0507012
galactose 1-phosphate	Fructose, Mannose and Galactose Metabolism	Carbohydrate	0.537683	0.0706	2.92902	0.0590582	0.102264
galacturonate 1-phosphate	Food Component/Plant	Xenobiotics	1.85127	0.906667	1.02987	0.166667	0.235336
gamma-aminobutyrate (GABA)	Glutamate Metabolism	Amino Acid	1.10398	1.5349	-0.475426	0.261905	0.345357
gamma-carboxyglutamate	Glutamate Metabolism	Amino Acid	0.314767	8.9381	-4.82761	0.0238095	0.0507012
gamma-glutamyl-alpha-lysine	Gamma-glutamyl Amino Acid	Peptide	2.8971	0.407867	2.82844	0.0238095	0.0507012
gamma-glutamyl-epsilon-lysine	Gamma-glutamyl Amino Acid	Peptide	0.9982	0.926033	0.108265	0.714286	0.778146
gamma-glutamylglutamate	Gamma-glutamyl Amino Acid	Peptide	6.41668	0.007	9.84026	0.0256011	0.0526423
gamma-glutamylglutamine	Gamma-glutamyl Amino Acid	Peptide	42.4956	0.163267	8.02394	0.0238095	0.0507012
gamma-glutamylhistidine	Gamma-glutamyl Amino Acid	Peptide	1.77715	0.2209	3.0081	0.0275319	0.0532823
gamma-glutamylisoleucine*	Gamma-glutamyl Amino Acid	Peptide	2.19862	1.81707	0.274985	0.047619	0.0840036
gamma-glutamylleucine	Gamma-glutamyl Amino Acid	Peptide	4.13798	0.517233	3.00004	0.0238095	0.0507012
gamma-glutamylmethionine	Gamma-glutamyl Amino Acid	Peptide	7.9513	0.1608	5.62785	0.0275319	0.0532823
gamma-glutamylvaline	Gamma-glutamyl Amino Acid	Peptide	4.4834	1.14097	1.97434	0.0238095	0.0507012
gamma-tocopherol/beta-tocopherol	Tocopherol Metabolism	Cofactors and Vitamins	0.65765	1.39937	-1.08938	0.0952381	0.151369
gluconate	Food Component/Plant	Xenobiotics	1.47098	6.52393	-2.14896	0.0238095	0.0507012
glucose	Glycolysis, Gluconeogenesis, and Pyruvate Metabolism	Carbohydrate	0.781417	0.944233	-0.273051	0.0952381	0.151369
glucose 6-phosphate	Glycolysis, Gluconeogenesis, and Pyruvate Metabolism	Carbohydrate	1.30907	0.325933	2.00589	0.166667	0.235336
glucuronate	Aminosugar Metabolism	Carbohydrate	0.8533	10.3638	-3.60235	0.0238095	0.0507012
glutamate	Glutamate Metabolism	Amino Acid	1.22352	0.894867	0.451289	0.166667	0.235336
glutamate, gamma-methyl ester	Glutamate Metabolism	Amino Acid	1.40917	1.34827	0.0637364	0.714286	0.778146
glutamine	Glutamate Metabolism	Amino Acid	1.34155	1.04183	0.364776	0.047619	0.0840036
glutarate (C5-DC)	Fatty Acid, Dicarboxylate	Lipid	1.23648	1.12333	0.138457	0.547619	0.624495
glutarylcarnitine (C5-DC)	Lysine Metabolism	Amino Acid	0.0585333	4.2877	-6.1948	0.0218895	0.0507012
glycerate	Glycolysis, Gluconeogenesis, and Pyruvate Metabolism	Carbohydrate	0.347317	1.24453	-1.84128	0.0238095	0.0507012
glycerol	Glycerolipid Metabolism	Lipid	0.876267	0.704333	0.315112	0.547619	0.624495
glycerol 3-phosphate	Glycerolipid Metabolism	Lipid	7.58313	2.5663	1.5631	0.0952381	0.151369
glycerophosphoethanolamine	Phospholipid Metabolism	Lipid	1.40492	1.3935	0.0117716	0.261905	0.345357
glycerophosphoglycerol	Glycerolipid Metabolism	Lipid	3.2306	1.0339	1.64371	0.0238095	0.0507012
glycerophosphoinositol*	Phospholipid Metabolism	Lipid	2.90417	0.849967	1.77265	0.0238095	0.0507012
glycerophosphorylcholine (GPC)	Phospholipid Metabolism	Lipid	4.68707	0.919467	2.34982	0.0238095	0.0507012
glycerophosphoserine*	Phospholipid Metabolism	Lipid	0.64665	1.10183	-0.768849	0.047619	0.0840036
glycine	Glycine, Serine and Threonine Metabolism	Amino Acid	1.683	1.09057	0.625957	0.0238095	0.0507012
glycochenodeoxycholate	Primary Bile Acid Metabolism	Lipid	0.210067	0.1436	0.548792	0.376759	0.47385
glycocholenate sulfate*	Secondary Bile Acid Metabolism	Lipid	0.395817	2.39483	-2.59702	0.0238095	0.0507012
glycolithocholate sulfate*	Secondary Bile Acid Metabolism	Lipid	0.18195	1.65943	-3.18908	0.0162095	0.0507012
glycosyl ceramide (d18:1/20:0, d16:1/22:0)*	Hexosylceramides (HCER)	Lipid	1.31408	1.2355	0.0889618	0.904762	0.933124
glycosyl ceramide (d18:2/24:1, d18:1/24:2)*	Hexosylceramides (HCER)	Lipid	1.41717	0.7824	0.857031	0.0238095	0.0507012
glycosyl-N-nervonoyl-sphingosine (d18:1/24:1)*	Hexosylceramides (HCER)	Lipid	0.5474	0.936633	-0.774889	0.047619	0.0840036
glycosyl-N-palmitoyl-sphingosine (d18:1/16:0)	Hexosylceramides (HCER)	Lipid	1.31368	1.19017	0.142454	0.714286	0.778146
glycosyl-N-stearoyl-sphingosine (d18:1/18:0)	Hexosylceramides (HCER)	Lipid	2.77275	1.6696	0.731815	0.0238095	0.0507012
guanidinoacetate	Creatine Metabolism	Amino Acid	0.0691833	4.6633	-6.07478	0.0238095	0.0507012
guanidinosuccinate	Guanidino and Acetamido Metabolism	Amino Acid	0.0524	10.7563	-7.6814	0.00911579	0.0507012
guanine	Purine Metabolism, Guanine containing	Nucleotide	126.928	0.3277	8.59742	0.0238095	0.0507012
guanosine	Purine Metabolism, Guanine containing	Nucleotide	3.7677	1.71387	1.13643	0.0238095	0.0507012
guanosine 3'-monophosphate (3'-GMP)	Purine Metabolism, Guanine containing	Nucleotide	0.4089	1.5348	-1.90823	0.0238095	0.0507012
guanosine 5'- monophosphate (5'-GMP)	Purine Metabolism, Guanine containing	Nucleotide	4.84528	3.7819	0.35747	0.904762	0.933124
gulonate*	Ascorbate and Aldarate Metabolism	Cofactors and Vitamins	3.35225	5.14347	-0.617611	0.0238095	0.0507012
heme	Hemoglobin and Porphyrin Metabolism	Cofactors and Vitamins	0.82	0.3042	1.4306	0.0952381	0.151369
heptadecasphingosine (d17:1)	Sphingosines	Lipid	2.76867	0.729933	1.92335	0.0238095	0.0507012
hexadecadienoate (16:2n6)	Long Chain Polyunsaturated Fatty Acid (n3 and n6)	Lipid	1.70182	1.8066	-0.0862015	0.904762	0.933124
hexadecanedioate (C16-DC)	Fatty Acid, Dicarboxylate	Lipid	0.614317	0.509767	0.269145	0.878088	0.933124
hexadecasphingosine (d16:1)*	Sphingosines	Lipid	1.34102	0.720067	0.897125	0.0238095	0.0507012
hexadecatrienoate (16:3n3)	Long Chain Polyunsaturated Fatty Acid (n3 and n6)	Lipid	0.3635	0.1858	0.968205	0.376759	0.47385
hexanoylcarnitine (C6)	Fatty Acid Metabolism (Acyl Carnitine, Medium Chain)	Lipid	1.08868	1.197	-0.136839	0.714286	0.778146
hippurate	Benzoate Metabolism	Xenobiotics	0.146617	13.6114	-6.53662	0.0238095	0.0507012
histidine	Histidine Metabolism	Amino Acid	1.51513	1.0128	0.581095	0.0238095	0.0507012
homoarginine	Urea cycle; Arginine and Proline Metabolism	Amino Acid	0.0443	0.2801	-2.66056	0.238593	0.331911
homocitrulline	Urea cycle; Arginine and Proline Metabolism	Amino Acid	1.41567	0.8974	0.657659	0.261905	0.345357
homostachydrine*	Food Component/Plant	Xenobiotics	0.104533	0.0649	0.687673	0.637352	0.723065
hydroxy-N6,N6,N6-trimethyllysine*	Lysine Metabolism	Amino Acid	1.72212	3.691	-1.09983	0.0238095	0.0507012
hydroxypalmitoyl sphingomyelin (d18:1/16:0(OH))**	Sphingomyelins	Lipid	0.334	0.7834	-1.2299	0.0878251	0.15128
hypotaurine	Methionine, Cysteine, SAM and Taurine Metabolism	Amino Acid	2.62433	0.494833	2.40694	0.0238095	0.0507012
hypoxanthine	Purine Metabolism, (Hypo)Xanthine/Inosine containing	Nucleotide	1.29237	1.1796	0.131718	0.547619	0.624495
imidazole lactate	Histidine Metabolism	Amino Acid	1.98908	2.7233	-0.453252	0.047619	0.0840036
imidazole propionate	Histidine Metabolism	Amino Acid	0.956867	1.1727	-0.293444	0.261905	0.345357
indoleacetate	Tryptophan Metabolism	Amino Acid	1.03912	4.8078	-2.21002	0.0238095	0.0507012
indolelactate	Tryptophan Metabolism	Amino Acid	1.51435	0.2685	2.4957	0.0256011	0.0526423
inosine	Purine Metabolism, (Hypo)Xanthine/Inosine containing	Nucleotide	2.06488	0.7022	1.55611	0.0238095	0.0507012
inositol 1-phosphate (I1P)	Inositol Metabolism	Lipid	0.205733	0.741067	-1.84883	0.0518218	0.0906881
isobutyrylcarnitine (C4)	Leucine, Isoleucine and Valine Metabolism	Amino Acid	0.6033	1.635	-1.43834	0.0238095	0.0507012
isoleucine	Leucine, Isoleucine and Valine Metabolism	Amino Acid	1.56072	1.3438	0.21589	0.047619	0.0840036
isovalerylcarnitine (C5)	Leucine, Isoleucine and Valine Metabolism	Amino Acid	1.05452	1.20653	-0.194286	0.547619	0.624495
kynurenate	Tryptophan Metabolism	Amino Acid	0.2427	13.1821	-5.76327	0.00911579	0.0507012
kynurenine	Tryptophan Metabolism	Amino Acid	7.78533	0.6037	3.68886	0.0238095	0.0507012
lactate	Glycolysis, Gluconeogenesis, and Pyruvate Metabolism	Carbohydrate	1.28105	1.0225	0.325226	0.0952381	0.151369
lactobacillic acid	Bacterial/Fungal	Xenobiotics	1.4491	0.631233	1.19891	0.261905	0.345357
lactosyl-N-arachidoyl-sphingosine (d18:1/20:0)*	Lactosylceramides (LCER)	Lipid	0.1907	1.3468	-2.82016	0.0256011	0.0526423
lactosyl-N-behenoyl-sphingosine (d18:1/22:0)*	Lactosylceramides (LCER)	Lipid	0.9775	2.39843	-1.29492	0.0238095	0.0507012
lactosyl-N-nervonoyl-sphingosine (d18:1/24:1)*	Lactosylceramides (LCER)	Lipid	0.4838	2.25353	-2.21971	0.0238095	0.0507012
lactosyl-N-palmitoyl-sphingosine (d18:1/16:0)	Lactosylceramides (LCER)	Lipid	0.657733	2.069	-1.65336	0.0238095	0.0507012
lanthionine	Methionine, Cysteine, SAM and Taurine Metabolism	Amino Acid	0.227517	1.4398	-2.66182	0.0238095	0.0507012
laurate (12:0)	Medium Chain Fatty Acid	Lipid	1.73852	0.8549	1.02403	0.0238095	0.0507012
lauryl sulfate	Chemical	Xenobiotics	2.56363	7.08713	-1.46701	0.380952	0.47385
laurylcarnitine (C12)	Fatty Acid Metabolism (Acyl Carnitine, Medium Chain)	Lipid	0.4834	0.4284	0.174259	0.714286	0.778146
leucine	Leucine, Isoleucine and Valine Metabolism	Amino Acid	1.41953	1.11263	0.351438	0.166667	0.235336
lidocaine	Drug - Analgesics, Anesthetics	Xenobiotics	0.633983	0.403467	0.651995	0.0952381	0.151369
lignoceroyl sphingomyelin (d18:1/24:0)	Sphingomyelins	Lipid	0.639717	1.16123	-0.860153	0.0238095	0.0507012
lignoceroylcarnitine (C24)*	Fatty Acid Metabolism (Acyl Carnitine, Long Chain Saturated)	Lipid	3.75365	0.6937	2.43591	0.0238095	0.0507012
linoleate (18:2n6)	Long Chain Polyunsaturated Fatty Acid (n3 and n6)	Lipid	1.02573	1.14163	-0.154444	1	1
linolenate [alpha or gamma; (18:3n3 or 6)]	Long Chain Polyunsaturated Fatty Acid (n3 and n6)	Lipid	0.78	0.594667	0.391393	0.547619	0.624495
linolenoylcarnitine (C18:3)*	Fatty Acid Metabolism (Acyl Carnitine, Polyunsaturated)	Lipid	0.239783	0.102	1.23316	0.119795	0.18994
linoleoyl-arachidonoyl-glycerol (18:2/20:4) [1]*	Diacylglycerol	Lipid	1.11633	0.5498	1.02179	0.047619	0.0840036
linoleoyl-arachidonoyl-glycerol (18:2/20:4) [2]*	Diacylglycerol	Lipid	1.38913	0.692633	1.00402	0.0952381	0.151369
linoleoyl-linolenoyl-glycerol (18:2/18:3) [2]*	Diacylglycerol	Lipid	0.547517	0.4566	0.261972	0.547619	0.624495
linoleoyl-linoleoyl-glycerol (18:2/18:2) [1]*	Diacylglycerol	Lipid	0.739317	0.827133	-0.161927	0.714286	0.778146
linoleoylcarnitine (C18:2)*	Fatty Acid Metabolism (Acyl Carnitine, Polyunsaturated)	Lipid	0.715683	0.468467	0.611375	0.0952381	0.151369
lysine	Lysine Metabolism	Amino Acid	1.42063	1.1966	0.247593	0.166667	0.235336
malate	TCA Cycle	Energy	4.11672	1.95683	1.07297	0.0238095	0.0507012
maleate	Fatty Acid, Dicarboxylate	Lipid	8.34222	4.82643	0.789473	0.0238095	0.0507012
malonylcarnitine	Fatty Acid Synthesis	Lipid	3.43377	3.77447	-0.136481	0.547619	0.624495
maltose	Glycogen Metabolism	Carbohydrate	0.1728	0.0107	4.01342	0.0590582	0.102264
maltotetraose	Glycogen Metabolism	Carbohydrate	0.0406	0.0406	0	NA	NA
maltotriose	Glycogen Metabolism	Carbohydrate	0.0249167	0.0124	1.00677	0.219768	0.307676
mannitol/sorbitol	Fructose, Mannose and Galactose Metabolism	Carbohydrate	0.857583	2.6307	-1.6171	0.0238095	0.0507012
mannonate*	Food Component/Plant	Xenobiotics	1.12637	2.9541	-1.39104	0.0238095	0.0507012
mannose	Fructose, Mannose and Galactose Metabolism	Carbohydrate	0.407667	0.924433	-1.18118	0.0238095	0.0507012
mannose-6-phosphate	Fructose, Mannose and Galactose Metabolism	Carbohydrate	0.71005	0.270233	1.39371	0.166667	0.235336
margarate (17:0)	Long Chain Saturated Fatty Acid	Lipid	1.70498	0.744133	1.19612	0.0238095	0.0507012
margaroylcarnitine (C17)*	Fatty Acid Metabolism (Acyl Carnitine, Long Chain Saturated)	Lipid	1.23835	1.0705	0.210134	0.380952	0.47385
mead acid (20:3n9)	Long Chain Polyunsaturated Fatty Acid (n3 and n6)	Lipid	0.822933	0.623133	0.401235	0.516853	0.624495
methionine	Methionine, Cysteine, SAM and Taurine Metabolism	Amino Acid	1.96472	1.58697	0.308049	0.166667	0.235336
methionine sulfone	Methionine, Cysteine, SAM and Taurine Metabolism	Amino Acid	0.785067	0.326067	1.26765	0.0518218	0.0906881
methionine sulfoxide	Methionine, Cysteine, SAM and Taurine Metabolism	Amino Acid	0.6115	1.4379	-1.23354	0.0238095	0.0507012
methyl glucopyranoside (alpha + beta)	Food Component/Plant	Xenobiotics	0.537683	0.812033	-0.594782	0.0238095	0.0507012
methyl-4-hydroxybenzoate sulfate	Benzoate Metabolism	Xenobiotics	2.00027	0.433067	2.20753	0.0238095	0.0507012
methylmalonate (MMA)	Fatty Acid Metabolism (also BCAA Metabolism)	Lipid	0.464617	3.22407	-2.79477	0.0238095	0.0507012
methylphosphate	Purine and Pyrimidine Metabolism	Nucleotide	0.997433	0.976233	0.0309944	0.904762	0.933124
methylsuccinate	Leucine, Isoleucine and Valine Metabolism	Amino Acid	0.322017	12.5026	-5.27895	0.0218895	0.0507012
myo-inositol	Inositol Metabolism	Lipid	3.59035	2.9085	0.303849	0.380952	0.47385
myristate (14:0)	Long Chain Saturated Fatty Acid	Lipid	1.34718	0.892867	0.59343	0.0238095	0.0507012
myristoleate (14:1n5)	Long Chain Monounsaturated Fatty Acid	Lipid	2.37785	1.1148	1.09287	0.0238095	0.0507012
myristoleoylcarnitine (C14:1)*	Fatty Acid Metabolism (Acyl Carnitine, Monounsaturated)	Lipid	0.544917	0.4033	0.434182	0.547619	0.624495
myristoyl dihydrosphingomyelin (d18:0/14:0)*	Dihydrosphingomyelins	Lipid	0.162533	1.0182	-2.64721	0.0218895	0.0507012
myristoylcarnitine (C14)	Fatty Acid Metabolism (Acyl Carnitine, Long Chain Saturated)	Lipid	0.8552	1.04063	-0.283128	0.547619	0.624495
N('1)-acetylspermidine	Polyamine Metabolism	Amino Acid	1.82848	1.6385	0.158272	0.904762	0.933124
N,N,N-trimethyl-5-aminovalerate	Lysine Metabolism	Amino Acid	1.31605	1.00773	0.3851	0.166667	0.235336
N,N,N-trimethyl-alanylproline betaine (TMAP)	Urea cycle; Arginine and Proline Metabolism	Amino Acid	1.09227	12.8991	-3.56187	0.0238095	0.0507012
N-acetyl-1-methylhistidine*	Histidine Metabolism	Amino Acid	0.0913833	20.5134	-7.81042	0.0218895	0.0507012
N-acetyl-aspartyl-glutamate (NAAG)	Glutamate Metabolism	Amino Acid	0.164533	3.19313	-4.27852	0.0238095	0.0507012
N-acetyl-glucosamine 1-phosphate	Aminosugar Metabolism	Carbohydrate	0.2992	1.0489	-1.8097	0.047619	0.0840036
N-acetyl-isoputreanine*	Polyamine Metabolism	Amino Acid	0.295933	3.6476	-3.6236	0.0238095	0.0507012
N-acetylalanine	Alanine and Aspartate Metabolism	Amino Acid	2.25057	1.50003	0.585294	0.0238095	0.0507012
N-acetylarginine	Urea cycle; Arginine and Proline Metabolism	Amino Acid	0.0383833	1.63127	-5.40937	0.0238095	0.0507012
N-acetylasparagine	Alanine and Aspartate Metabolism	Amino Acid	0.1956	4.67283	-4.57832	0.0238095	0.0507012
N-acetylaspartate (NAA)	Alanine and Aspartate Metabolism	Amino Acid	1.1965	2.0723	-0.792412	0.166667	0.235336
N-acetylcysteine	Methionine, Cysteine, SAM and Taurine Metabolism	Amino Acid	2.30013	1.00853	1.18946	0.547619	0.624495
N-acetylglucosamine 6-phosphate	Aminosugar Metabolism	Carbohydrate	0.550783	1.07327	-0.962452	0.166667	0.235336
N-acetylglucosamine/N-acetylgalactosamine	Aminosugar Metabolism	Carbohydrate	1.64885	1.69387	-0.0388602	0.547619	0.624495
N-acetylglucosaminylasparagine	Aminosugar Metabolism	Carbohydrate	0.528367	1.23817	-1.22859	0.0238095	0.0507012
N-acetylglutamate	Glutamate Metabolism	Amino Acid	1.97428	0.908067	1.12046	0.047619	0.0840036
N-acetylglutamine	Glutamate Metabolism	Amino Acid	0.560083	2.2136	-1.98268	0.0238095	0.0507012
N-acetylglycine	Glycine, Serine and Threonine Metabolism	Amino Acid	0.676467	0.425167	0.66999	0.0238095	0.0507012
N-acetylhistidine	Histidine Metabolism	Amino Acid	0.325583	1.96413	-2.59279	0.0238095	0.0507012
N-acetylleucine	Leucine, Isoleucine and Valine Metabolism	Amino Acid	0.392317	0.4958	-0.33774	0.516853	0.624495
N-acetylmethionine	Methionine, Cysteine, SAM and Taurine Metabolism	Amino Acid	4.87523	0.174333	4.80555	0.0238095	0.0507012
N-acetylmethionine sulfoxide	Methionine, Cysteine, SAM and Taurine Metabolism	Amino Acid	0.99505	0.108433	3.19796	0.0275319	0.0532823
N-acetylneuraminate	Aminosugar Metabolism	Carbohydrate	0.935167	1.63597	-0.806848	0.0952381	0.151369
N-acetylputrescine	Polyamine Metabolism	Amino Acid	0.5716	23.1339	-5.33886	0.0238095	0.0507012
N-acetylserine	Glycine, Serine and Threonine Metabolism	Amino Acid	1.5631	2.03483	-0.380501	0.0238095	0.0507012
N-acetyltaurine	Methionine, Cysteine, SAM and Taurine Metabolism	Amino Acid	1.64057	2.14953	-0.389829	0.261905	0.345357
N-acetylthreonine	Glycine, Serine and Threonine Metabolism	Amino Acid	1.62975	1.48453	0.134641	1	1
N-acetylvaline	Leucine, Isoleucine and Valine Metabolism	Amino Acid	0.874267	0.4773	0.873177	0.0878251	0.15128
N-alpha-acetylornithine	Urea cycle; Arginine and Proline Metabolism	Amino Acid	0.1025	0.362367	-1.82183	0.00911579	0.0507012
N-behenoyl-sphingadienine (d18:2/22:0)*	Ceramides	Lipid	3.7061	1.0557	1.8117	0.0238095	0.0507012
N-delta-acetylornithine	Urea cycle; Arginine and Proline Metabolism	Amino Acid	0.782633	0.387067	1.01575	0.0238095	0.0507012
N-ethylglycinexylidide	Drug - Analgesics, Anesthetics	Xenobiotics	0.36795	0.510933	-0.473625	0.047619	0.0840036
N-formylmethionine	Methionine, Cysteine, SAM and Taurine Metabolism	Amino Acid	3.34862	0.245	3.77271	0.0256011	0.0526423
N-formylphenylalanine	Tyrosine Metabolism	Amino Acid	0.28185	0.2538	0.151235	0.637352	0.723065
N-methyl-GABA	Glutamate Metabolism	Amino Acid	0.356517	0.858533	-1.2679	0.0238095	0.0507012
N-methylproline	Urea cycle; Arginine and Proline Metabolism	Amino Acid	6.5468	7.46523	-0.189397	0.166667	0.235336
N-monomethylarginine	Urea cycle; Arginine and Proline Metabolism	Amino Acid	3.07062	2.45473	0.322962	0.047619	0.0840036
N-palmitoyl-heptadecasphingosine (d17:1/16:0)*	Ceramides	Lipid	1.95603	1.3406	0.545052	0.0238095	0.0507012
N-palmitoyl-sphingadienine (d18:2/16:0)*	Ceramides	Lipid	1.87793	1.0315	0.864402	0.0238095	0.0507012
N-palmitoyl-sphinganine (d18:0/16:0)	Dihydroceramides	Lipid	0.643717	1.24303	-0.949367	0.0238095	0.0507012
N-palmitoyl-sphingosine (d18:1/16:0)	Ceramides	Lipid	1.29325	0.9574	0.433807	0.047619	0.0840036
N-stearoyl-sphingadienine (d18:2/18:0)*	Ceramides	Lipid	3.70398	1.66567	1.15298	0.0238095	0.0507012
N-stearoyl-sphinganine (d18:0/18:0)*	Dihydroceramides	Lipid	0.2708	1.795	-2.72868	0.0238095	0.0507012
N-stearoyltaurine	Endocannabinoid	Lipid	0.478633	0.267	0.842081	0.219768	0.307676
N1-Methyl-2-pyridone-5-carboxamide	Nicotinate and Nicotinamide Metabolism	Cofactors and Vitamins	0.952483	0.965367	-0.0193832	0.904762	0.933124
N1-methyladenosine	Purine Metabolism, Adenine containing	Nucleotide	1.29295	8.6486	-2.7418	0.0238095	0.0507012
N1-methylinosine	Purine Metabolism, (Hypo)Xanthine/Inosine containing	Nucleotide	0.70715	14.3058	-4.33844	0.0275319	0.0532823
N2,N2-dimethylguanosine	Purine Metabolism, Guanine containing	Nucleotide	1.07412	14.9239	-3.79641	0.0238095	0.0507012
N2-acetyllysine	Lysine Metabolism	Amino Acid	0.048	1.008	-4.39232	0.00911579	0.0507012
N6,N6,N6-trimethyllysine	Lysine Metabolism	Amino Acid	6.59493	4.171	0.660965	0.0238095	0.0507012
N6-acetyllysine	Lysine Metabolism	Amino Acid	2.5515	1.2513	1.02792	0.0238095	0.0507012
N6-carboxymethyllysine	Advanced Glycation End-product	Carbohydrate	0.66225	4.16173	-2.65174	0.0238095	0.0507012
N6-methyllysine	Lysine Metabolism	Amino Acid	1.19115	0.540633	1.13963	0.0238095	0.0507012
N6-succinyladenosine	Purine Metabolism, Adenine containing	Nucleotide	35.175	3.77493	3.22003	0.0238095	0.0507012
nervonoylcarnitine (C24:1)*	Fatty Acid Metabolism (Acyl Carnitine, Monounsaturated)	Lipid	3.17718	1.064	1.57825	0.0238095	0.0507012
nicotinamide	Nicotinate and Nicotinamide Metabolism	Cofactors and Vitamins	1.6173	1.1227	0.526615	0.0238095	0.0507012
nicotinamide adenine dinucleotide (NAD+)	Nicotinate and Nicotinamide Metabolism	Cofactors and Vitamins	7.77173	0.614933	3.65973	0.0238095	0.0507012
nicotinamide ribonucleotide (NMN)	Nicotinate and Nicotinamide Metabolism	Cofactors and Vitamins	4.01038	1.72933	1.21352	0.261905	0.345357
nicotinamide riboside	Nicotinate and Nicotinamide Metabolism	Cofactors and Vitamins	4.67893	1.22527	1.93308	0.904762	0.933124
nonadecanoate (19:0)	Long Chain Saturated Fatty Acid	Lipid	2.94225	0.6574	2.16208	0.0238095	0.0507012
O-sulfo-L-tyrosine	Chemical	Xenobiotics	0.503683	6.25097	-3.63349	0.0238095	0.0507012
o-Tyrosine	Tyrosine Metabolism	Amino Acid	1.32897	0.7674	0.792254	0.166667	0.235336
octadecenedioate (C18:1-DC)*	Fatty Acid, Dicarboxylate	Lipid	0.394717	0.463167	-0.230714	1	1
octanoylcarnitine (C8)	Fatty Acid Metabolism (Acyl Carnitine, Medium Chain)	Lipid	0.8931	0.873067	0.0327299	1	1
oleate/vaccenate (18:1)	Long Chain Monounsaturated Fatty Acid	Lipid	1.0697	0.694633	0.622883	0.380952	0.47385
oleoyl ethanolamide	Endocannabinoid	Lipid	0.579717	0.923367	-0.671556	0.166667	0.235336
oleoyl-arachidonoyl-glycerol (18:1/20:4) [1]*	Diacylglycerol	Lipid	1.0812	0.741667	0.543791	0.547619	0.624495
oleoyl-arachidonoyl-glycerol (18:1/20:4) [2]*	Diacylglycerol	Lipid	1.12058	0.682067	0.716265	0.261905	0.345357
oleoyl-linolenoyl-glycerol (18:1/18:3) [2]*	Diacylglycerol	Lipid	0.34	0.6155	-0.856224	0.0518218	0.0906881
oleoyl-linoleoyl-glycerol (18:1/18:2) [1]	Diacylglycerol	Lipid	0.658017	0.8219	-0.320839	0.380952	0.47385
oleoyl-linoleoyl-glycerol (18:1/18:2) [2]	Diacylglycerol	Lipid	0.754183	0.833133	-0.143632	0.714286	0.778146
oleoyl-oleoyl-glycerol (18:1/18:1) [1]*	Diacylglycerol	Lipid	0.700267	0.779167	-0.154028	0.904762	0.933124
oleoyl-oleoyl-glycerol (18:1/18:1) [2]*	Diacylglycerol	Lipid	1.02822	0.839267	0.292943	0.380952	0.47385
oleoylcarnitine (C18:1)	Fatty Acid Metabolism (Acyl Carnitine, Monounsaturated)	Lipid	0.64525	0.539167	0.259127	0.547619	0.624495
oleoylcholine	Fatty Acid Metabolism (Acyl Choline)	Lipid	0.8875	0.959433	-0.112435	0.547619	0.624495
ornithine	Urea cycle; Arginine and Proline Metabolism	Amino Acid	3.70803	1.3694	1.43711	0.0238095	0.0507012
orotate	Pyrimidine Metabolism, Orotate containing	Nucleotide	0.742217	1.2234	-0.720984	0.166667	0.235336
orotidine	Pyrimidine Metabolism, Orotate containing	Nucleotide	0.280017	2.8102	-3.32709	0.0238095	0.0507012
oxalate (ethanedioate)	Ascorbate and Aldarate Metabolism	Cofactors and Vitamins	0.28875	0.9761	-1.75721	0.0238095	0.0507012
p-cresol glucuronide*	Tyrosine Metabolism	Amino Acid	0.1987	2.532	-3.67161	0.00911579	0.0507012
p-cresol sulfate	Benzoate Metabolism	Xenobiotics	0.113867	0.2508	-1.13919	0.0238095	0.0507012
palmitate (16:0)	Long Chain Saturated Fatty Acid	Lipid	1.13483	0.758067	0.582084	0.261905	0.345357
palmitoleate (16:1n7)	Long Chain Monounsaturated Fatty Acid	Lipid	0.993	0.8995	0.14267	0.904762	0.933124
palmitoleoyl-linoleoyl-glycerol (16:1/18:2) [1]*	Diacylglycerol	Lipid	0.1597	0.294733	-0.884046	0.322199	0.424014
palmitoleoylcarnitine (C16:1)*	Fatty Acid Metabolism (Acyl Carnitine, Monounsaturated)	Lipid	0.650067	0.5473	0.248256	0.380952	0.47385
palmitoyl dihydrosphingomyelin (d18:0/16:0)*	Dihydrosphingomyelins	Lipid	0.43905	1.20907	-1.46144	0.0238095	0.0507012
palmitoyl sphingomyelin (d18:1/16:0)	Sphingomyelins	Lipid	0.745733	1.3383	-0.84367	0.0238095	0.0507012
palmitoyl-arachidonoyl-glycerol (16:0/20:4) [1]*	Diacylglycerol	Lipid	1.13113	0.961967	0.23371	0.380952	0.47385
palmitoyl-arachidonoyl-glycerol (16:0/20:4) [2]*	Diacylglycerol	Lipid	1.23725	0.8913	0.473154	0.261905	0.345357
palmitoyl-docosahexaenoyl-glycerol (16:0/22:6) [1]*	Diacylglycerol	Lipid	1.173	0.7979	0.555923	1	1
palmitoyl-docosahexaenoyl-glycerol (16:0/22:6) [2]*	Diacylglycerol	Lipid	1.06873	0.799	0.419635	1	1
palmitoyl-linolenoyl-glycerol (16:0/18:3) [2]*	Diacylglycerol	Lipid	0.3872	0.542833	-0.48743	0.714286	0.778146
palmitoyl-linoleoyl-glycerol (16:0/18:2) [1]*	Diacylglycerol	Lipid	0.659283	1.03857	-0.655623	0.047619	0.0840036
palmitoyl-linoleoyl-glycerol (16:0/18:2) [2]*	Diacylglycerol	Lipid	0.64585	0.9416	-0.543915	0.0952381	0.151369
palmitoyl-oleoyl-glycerol (16:0/18:1) [1]*	Diacylglycerol	Lipid	0.654433	0.769633	-0.233925	0.380952	0.47385
palmitoyl-oleoyl-glycerol (16:0/18:1) [2]*	Diacylglycerol	Lipid	0.880183	0.9031	-0.0370817	0.547619	0.624495
palmitoyl-palmitoyl-glycerol (16:0/16:0) [2]*	Diacylglycerol	Lipid	0.77165	0.8506	-0.140534	0.714286	0.778146
palmitoyl-sphingosine-phosphoethanolamine (d18:1/16:0)	Ceramide PEs	Lipid	0.503167	1.18497	-1.23574	0.0238095	0.0507012
palmitoylcarnitine (C16)	Fatty Acid Metabolism (Acyl Carnitine, Long Chain Saturated)	Lipid	0.798133	1.0383	-0.379522	0.0238095	0.0507012
palmitoylcholine	Fatty Acid Metabolism (Acyl Choline)	Lipid	0.688133	0.777	-0.175226	0.714286	0.778146
pantothenate	Pantothenate and CoA Metabolism	Cofactors and Vitamins	1.27538	1.48563	-0.220147	0.261905	0.345357
paraxanthine	Xanthine Metabolism	Xenobiotics	0.22625	0.184567	0.293776	0.878088	0.933124
pentadecanoate (15:0)	Long Chain Saturated Fatty Acid	Lipid	1.28103	0.8949	0.51751	0.0952381	0.151369
pentadecanoylcarnitine (C15)*	Fatty Acid Metabolism (Acyl Carnitine, Long Chain Saturated)	Lipid	0.894183	0.940233	-0.0724482	0.714286	0.778146
phenol red	Chemical	Xenobiotics	0.983017	1.11597	-0.183006	0.380952	0.47385
phenol sulfate	Tyrosine Metabolism	Amino Acid	0.55645	0.383867	0.535647	0.0952381	0.151369
phenylacetylglutamine	Acetylated Peptides	Peptide	0.138533	15.082	-6.76645	0.0238095	0.0507012
phenylalanine	Phenylalanine Metabolism	Amino Acid	1.3851	1.0989	0.33393	0.166667	0.235336
phenylalanylglycine	Dipeptide	Peptide	22.1856	1.13877	4.28408	0.0238095	0.0507012
phenyllactate (PLA)	Phenylalanine Metabolism	Amino Acid	1.79948	0.294167	2.61288	0.0275319	0.0532823
phosphate	Oxidative Phosphorylation	Energy	1.63667	1.34083	0.287631	0.047619	0.0840036
phosphoenolpyruvate (PEP)	Glycolysis, Gluconeogenesis, and Pyruvate Metabolism	Carbohydrate	0.869033	1.59177	-0.873145	0.0238095	0.0507012
phosphoethanolamine	Phospholipid Metabolism	Lipid	0.98225	1.3961	-0.50724	0.0238095	0.0507012
phytosphingosine	Sphingolipid Synthesis	Lipid	0.99025	1.39947	-0.499012	0.261905	0.345357
pipecolate	Lysine Metabolism	Amino Acid	1.23885	0.6371	0.95941	0.0238095	0.0507012
piperine	Food Component/Plant	Xenobiotics	0.461733	0.147533	1.64602	0.0238095	0.0507012
pregnenediol disulfate (C21H34O8S2)*	Pregnenolone Steroids	Lipid	2.40483	3.89827	-0.696896	0.0952381	0.151369
pregnenetriol disulfate*	Pregnenolone Steroids	Lipid	1.2028	7.28623	-2.59878	0.0238095	0.0507012
proline	Urea cycle; Arginine and Proline Metabolism	Amino Acid	1.17555	1.27393	-0.115954	0.166667	0.235336
prolylglycine	Dipeptide	Peptide	24.9759	1.02463	4.60736	0.0238095	0.0507012
propionylcarnitine (C3)	Fatty Acid Metabolism (also BCAA Metabolism)	Lipid	0.457867	1.32563	-1.53368	0.0238095	0.0507012
prostaglandin F2alpha	Eicosanoid	Lipid	1.15655	0.945867	0.290119	1	1
pseudouridine	Pyrimidine Metabolism, Uracil containing	Nucleotide	1.23208	2.15727	-0.808105	0.0238095	0.0507012
pyridoxal	Vitamin B6 Metabolism	Cofactors and Vitamins	0.807433	1.5872	-0.975069	0.0238095	0.0507012
pyridoxamine	Vitamin B6 Metabolism	Cofactors and Vitamins	0.370667	1.14813	-1.6311	0.0275319	0.0532823
pyridoxamine phosphate	Vitamin B6 Metabolism	Cofactors and Vitamins	1.04407	1.0419	0.00299702	0.904762	0.933124
pyridoxate	Vitamin B6 Metabolism	Cofactors and Vitamins	0.30795	8.97767	-4.86557	0.0162095	0.0507012
pyridoxine (Vitamin B6)	Vitamin B6 Metabolism	Cofactors and Vitamins	0.795633	1.10013	-0.467503	0.547619	0.624495
pyroglutamine*	Glutamate Metabolism	Amino Acid	3.9561	2.4125	0.71355	0.0238095	0.0507012
pyruvate	Glycolysis, Gluconeogenesis, and Pyruvate Metabolism	Carbohydrate	0.351517	0.239867	0.55136	0.878088	0.933124
quinate	Food Component/Plant	Xenobiotics	0.0165	0.584567	-5.14683	0.00911579	0.0507012
quinolinate	Nicotinate and Nicotinamide Metabolism	Cofactors and Vitamins	0.281383	1.7035	-2.59789	0.0238095	0.0507012
retinol (Vitamin A)	Vitamin A Metabolism	Cofactors and Vitamins	0.50755	0.918133	-0.855154	0.36415	0.47385
ribitol	Pentose Metabolism	Carbohydrate	4.3892	0.984567	2.1564	0.0238095	0.0507012
riboflavin (Vitamin B2)	Riboflavin Metabolism	Cofactors and Vitamins	0.93745	2.26203	-1.27081	0.0238095	0.0507012
ribonate	Pentose Metabolism	Carbohydrate	1.54122	1.99337	-0.371137	0.0952381	0.151369
ribose	Pentose Metabolism	Carbohydrate	0.238817	0.801367	-1.74656	0.0238095	0.0507012
ribose 5-phosphate	Pentose Phosphate Pathway	Carbohydrate	0.590717	0.340067	0.796649	0.714286	0.778146
ribulonate/xylulonate/lyxonate*	Pentose Metabolism	Carbohydrate	1.28418	2.61397	-1.02539	0.0238095	0.0507012
ribulose 5-phosphate	Pentose Phosphate Pathway	Carbohydrate	0.477317	0.2565	0.895988	0.511482	0.624495
ribulose/xylulose	Pentose Metabolism	Carbohydrate	0.13005	0.713367	-2.45558	0.0275319	0.0532823
rocuronium	Drug - Neurological	Xenobiotics	1.11442	2.72207	-1.28841	0.0238095	0.0507012
S-adenosylhomocysteine (SAH)	Methionine, Cysteine, SAM and Taurine Metabolism	Amino Acid	5.04177	1.29847	1.95712	0.0238095	0.0507012
S-methylcysteine	Methionine, Cysteine, SAM and Taurine Metabolism	Amino Acid	0.497033	0.6362	-0.356138	0.261905	0.345357
S-methylcysteine sulfoxide	Methionine, Cysteine, SAM and Taurine Metabolism	Amino Acid	0.8509	0.5595	0.604851	0.0238095	0.0507012
saccharopine	Lysine Metabolism	Amino Acid	4.20168	0.735867	2.51345	0.547619	0.624495
salicylate	Drug - Topical Agents	Xenobiotics	1.53105	2.3859	-0.640012	0.0238095	0.0507012
sedoheptulose	Pentose Metabolism	Carbohydrate	0.2407	0.760867	-1.66041	0.0275319	0.0532823
sedoheptulose-7-phosphate	Pentose Phosphate Pathway	Carbohydrate	0.723883	0.468633	0.627298	0.0238095	0.0507012
serine	Glycine, Serine and Threonine Metabolism	Amino Acid	1.69798	1.5426	0.138458	0.547619	0.624495
spermidine	Polyamine Metabolism	Amino Acid	7.78602	1.15163	2.7572	0.0238095	0.0507012
spermine	Polyamine Metabolism	Amino Acid	44.1146	3.92693	3.48978	0.0238095	0.0507012
sphingadienine	Sphingolipid Synthesis	Lipid	3.80678	0.604433	2.65492	0.0238095	0.0507012
sphinganine	Sphingolipid Synthesis	Lipid	1.98973	0.950833	1.06531	0.0238095	0.0507012
sphingomyelin (d17:1/16:0, d18:1/15:0, d16:1/17:0)*	Sphingomyelins	Lipid	1.25927	1.79637	-0.512498	0.047619	0.0840036
sphingomyelin (d18:0/18:0, d19:0/17:0)*	Dihydrosphingomyelins	Lipid	0.177067	2.14303	-3.59729	0.0275319	0.0532823
sphingomyelin (d18:0/20:0, d16:0/22:0)*	Dihydrosphingomyelins	Lipid	0.129167	2.207	-4.09478	0.0162095	0.0507012
sphingomyelin (d18:1/14:0, d16:1/16:0)*	Sphingomyelins	Lipid	0.727567	1.11303	-0.613345	0.0238095	0.0507012
sphingomyelin (d18:1/17:0, d17:1/18:0, d19:1/16:0)	Sphingomyelins	Lipid	1.3951	1.63587	-0.229687	0.380952	0.47385
sphingomyelin (d18:1/18:1, d18:2/18:0)	Sphingomyelins	Lipid	1.89915	2.18017	-0.199085	0.166667	0.235336
sphingomyelin (d18:1/19:0, d19:1/18:0)*	Sphingomyelins	Lipid	1.24618	2.2063	-0.824113	0.0238095	0.0507012
sphingomyelin (d18:1/20:0, d16:1/22:0)*	Sphingomyelins	Lipid	0.643933	1.76953	-1.45839	0.0238095	0.0507012
sphingomyelin (d18:1/20:1, d18:2/20:0)*	Sphingomyelins	Lipid	1.06342	1.98443	-0.90002	0.0238095	0.0507012
sphingomyelin (d18:1/21:0, d17:1/22:0, d16:1/23:0)*	Sphingomyelins	Lipid	1.31182	1.24693	0.0731818	0.547619	0.624495
sphingomyelin (d18:1/22:1, d18:2/22:0, d16:1/24:1)*	Sphingomyelins	Lipid	1.21345	1.4268	-0.233668	0.166667	0.235336
sphingomyelin (d18:1/22:2, d18:2/22:1, d16:1/24:2)*	Sphingomyelins	Lipid	0.4109	1.33483	-1.6998	0.0238095	0.0507012
sphingomyelin (d18:1/24:1, d18:2/24:0)*	Sphingomyelins	Lipid	0.513817	1.29753	-1.33645	0.0238095	0.0507012
sphingomyelin (d18:1/25:0, d19:0/24:1, d20:1/23:0, d19:1/24:0)*	Sphingomyelins	Lipid	0.710817	1.07967	-0.603037	0.0238095	0.0507012
sphingomyelin (d18:2/14:0, d18:1/14:1)*	Sphingomyelins	Lipid	1.80378	0.757233	1.25222	0.0238095	0.0507012
sphingomyelin (d18:2/16:0, d18:1/16:1)*	Sphingomyelins	Lipid	1.54015	1.3143	0.228776	0.047619	0.0840036
sphingomyelin (d18:2/18:1)*	Sphingomyelins	Lipid	0.2398	0.9366	-1.9656	0.00911579	0.0507012
sphingomyelin (d18:2/21:0, d16:2/23:0)*	Sphingomyelins	Lipid	2.29437	1.56707	0.550029	0.047619	0.0840036
sphingomyelin (d18:2/23:0, d18:1/23:1, d17:1/24:1)*	Sphingomyelins	Lipid	1.7541	1.76517	-0.00907341	0.714286	0.778146
sphingomyelin (d18:2/23:1)*	Sphingomyelins	Lipid	0.986717	3.17583	-1.68643	0.0238095	0.0507012
sphingomyelin (d18:2/24:1, d18:1/24:2)*	Sphingomyelins	Lipid	0.646783	1.56063	-1.27078	0.0238095	0.0507012
sphingomyelin (d18:2/24:2)*	Sphingomyelins	Lipid	0.52045	1.57823	-1.60048	0.0238095	0.0507012
sphingosine	Sphingosines	Lipid	1.58953	0.625833	1.34475	0.0238095	0.0507012
stachydrine	Food Component/Plant	Xenobiotics	6.63578	8.2594	-0.31577	0.0952381	0.151369
stearate (18:0)	Long Chain Saturated Fatty Acid	Lipid	1.25623	0.682567	0.880063	0.0238095	0.0507012
stearoyl sphingomyelin (d18:1/18:0)	Sphingomyelins	Lipid	0.960033	1.97727	-1.04235	0.0238095	0.0507012
stearoyl-arachidonoyl-glycerol (18:0/20:4) [1]*	Diacylglycerol	Lipid	0.5953	0.944133	-0.665374	0.261905	0.345357
stearoyl-arachidonoyl-glycerol (18:0/20:4) [2]*	Diacylglycerol	Lipid	0.844733	0.779133	0.116626	0.904762	0.933124
stearoyl-docosahexaenoyl-glycerol (18:0/22:6) [2]*	Diacylglycerol	Lipid	1.7636	0.6992	1.33475	0.047619	0.0840036
stearoyl-linoleoyl-glycerol (18:0/18:2) [2]*	Diacylglycerol	Lipid	0.948267	0.7833	0.275728	0.380952	0.47385
stearoylcarnitine (C18)	Fatty Acid Metabolism (Acyl Carnitine, Long Chain Saturated)	Lipid	1.27225	1.14633	0.150356	0.904762	0.933124
suberate (C8-DC)	Fatty Acid, Dicarboxylate	Lipid	0.708	1.23907	-0.807433	0.0238095	0.0507012
succinate	TCA Cycle	Energy	10.224	0.4461	4.51845	0.0238095	0.0507012
succinylcarnitine (C4-DC)	TCA Cycle	Energy	0.7536	1.91703	-1.347	0.0238095	0.0507012
sulfate*	Chemical	Xenobiotics	0.837467	0.9583	-0.194446	0.166667	0.235336
tartronate (hydroxymalonate)	Food Component/Plant	Xenobiotics	0.0296	0.807067	-4.76902	0.00911579	0.0507012
taurine	Methionine, Cysteine, SAM and Taurine Metabolism	Amino Acid	1.70052	1.31027	0.376113	0.047619	0.0840036
tetracosadienoylcarnitine (C24:2)*	Fatty Acid Metabolism (Acyl Carnitine, Polyunsaturated)	Lipid	2.6415	1.83007	0.529461	1	1
tetradecadienoate (14:2)*	Long Chain Polyunsaturated Fatty Acid (n3 and n6)	Lipid	3.29523	1.62163	1.02293	0.0238095	0.0507012
theobromine	Xanthine Metabolism	Xenobiotics	0.1368	0.1368	0	NA	NA
theophylline	Xanthine Metabolism	Xenobiotics	0.4802	0.1545	1.63603	0.376759	0.47385
thiamin (Vitamin B1)	Thiamine Metabolism	Cofactors and Vitamins	1.45562	1.3933	0.0631245	0.166667	0.235336
thiamin monophosphate	Thiamine Metabolism	Cofactors and Vitamins	0.36795	0.783133	-1.08975	0.203092	0.285544
thioproline	Chemical	Xenobiotics	1.94885	1.024	0.928407	0.0238095	0.0507012
threonate	Ascorbate and Aldarate Metabolism	Cofactors and Vitamins	1.0795	1.35127	-0.323949	0.380952	0.47385
threonine	Glycine, Serine and Threonine Metabolism	Amino Acid	1.81685	1.28393	0.500869	0.0238095	0.0507012
thymine	Pyrimidine Metabolism, Thymine containing	Nucleotide	1.1916	0.758633	0.651425	0.0952381	0.151369
tiglylcarnitine (C5:1-DC)	Leucine, Isoleucine and Valine Metabolism	Amino Acid	0.543483	1.78323	-1.71419	0.0275319	0.0532823
trans-4-hydroxyproline	Urea cycle; Arginine and Proline Metabolism	Amino Acid	1.58342	1.02233	0.631175	0.0238095	0.0507012
tricosanoyl sphingomyelin (d18:1/23:0)*	Sphingomyelins	Lipid	1.61702	1.05403	0.617414	0.047619	0.0840036
trigonelline (N'-methylnicotinate)	Nicotinate and Nicotinamide Metabolism	Cofactors and Vitamins	0.101617	0.746833	-2.87765	0.0238095	0.0507012
trimethylamine N-oxide	Phospholipid Metabolism	Lipid	0.546533	6.89827	-3.65785	0.0238095	0.0507012
trizma acetate	Chemical	Xenobiotics	0.9613	0.4349	1.1443	0.436661	0.541097
tryptophan	Tryptophan Metabolism	Amino Acid	0.538533	1.37263	-1.34984	0.166667	0.235336
tryptophan betaine	Tryptophan Metabolism	Amino Acid	0.119817	0.123667	-0.0456281	1	1
tyrosine	Tyrosine Metabolism	Amino Acid	1.51482	1.30207	0.21834	0.380952	0.47385
tyrosylglycine	Dipeptide	Peptide	9.16933	0.268067	5.09615	0.0238095	0.0507012
uracil	Pyrimidine Metabolism, Uracil containing	Nucleotide	2.99953	1.4186	1.08027	0.0238095	0.0507012
urate	Purine Metabolism, (Hypo)Xanthine/Inosine containing	Nucleotide	0.941133	1.14267	-0.279934	0.547619	0.624495
urea	Urea cycle; Arginine and Proline Metabolism	Amino Acid	0.675333	0.606	0.156282	0.547619	0.624495
uridine	Pyrimidine Metabolism, Uracil containing	Nucleotide	0.390483	1.09607	-1.489	0.0238095	0.0507012
uridine 3'-monophosphate (3'-UMP)	Pyrimidine Metabolism, Uracil containing	Nucleotide	1.91232	2.7075	-0.50164	0.166667	0.235336
valerylcarnitine (C5)	Fatty Acid Metabolism (Acyl Carnitine, Short Chain)	Lipid	0.554667	1.17177	-1.07899	0.153854	0.235336
valine	Leucine, Isoleucine and Valine Metabolism	Amino Acid	1.443	1.17867	0.291916	0.0952381	0.151369
vecuronium	Drug - Neurological	Xenobiotics	1.225	2.24013	-0.870803	0.0952381	0.151369
xanthine	Purine Metabolism, (Hypo)Xanthine/Inosine containing	Nucleotide	0.841583	1.13263	-0.428503	0.547619	0.624495
xanthosine	Purine Metabolism, (Hypo)Xanthine/Inosine containing	Nucleotide	1.28003	1.46857	-0.198227	0.380952	0.47385
ximenoylcarnitine (C26:1)*	Fatty Acid Metabolism (Acyl Carnitine, Monounsaturated)	Lipid	1.0925	0.801633	0.446619	0.0952381	0.151369
xylulose 5-phosphate	Pentose Phosphate Pathway	Carbohydrate	0.7429	0.825	-0.151226	0.714286	0.778146
